# Supplementary material for: A shore-based preliminary survey of marine ribbon worms (Nemertea) from the Caribbean coast of Colombia
Source: Zookeys. 2014 Sep 10;(439):83–108. doi: 10.3897/zookeys.439.5965 (PMC4195936; doi:10.3897/zookeys.439.5965)
Supplement: XML Treatment for Tubulanus rhabdotus [file zookeys.439.5965-treatment1.xml]

<!DOCTYPE tp:taxon-treatment
  PUBLIC "-//TaxonX//DTD Taxonomic Treatment Publishing DTD v0 20100105//EN" "tax-treatment-NSO.dtd">
<tp:taxon-treatment xmlns:tp="http://www.plazi.org/taxpub"><tp:treatment-meta><kwd-group><label>Taxon classification</label><kwd><named-content content-type="kingdom">Animalia</named-content></kwd><kwd><named-content content-type="class">Palaeonemertea</named-content></kwd><kwd><named-content content-type="family">Tubulanidae</named-content></kwd></kwd-group><mixed-citation publication-type="journal"><person-group><name><surname>Gonzalez-Cueto</surname><given-names>Jaime</given-names></name><name><surname>Quiroga</surname><given-names>Sigmer</given-names></name><name><surname>Norenburg</surname><given-names>Jon</given-names></name></person-group><article-title>A shore-based preliminary survey of marine ribbon worms (Nemertea) from the Caribbean coast of Colombia</article-title><source>Zookeys</source><day>10</day><month>9</month><year>2014</year><volume>2014</volume><issue>439</issue><fpage>83</fpage><lpage>108</lpage><pub-id pub-id-type="doi">10.3897/zookeys.439.5965</pub-id></mixed-citation></tp:treatment-meta><tp:nomenclature><tp:taxon-name>
                            <tp:taxon-name-part taxon-name-part-type="genus">Tubulanus</tp:taxon-name-part>
                            <tp:taxon-name-part taxon-name-part-type="species">rhabdotus</tp:taxon-name-part>
                        </tp:taxon-name><tp:taxon-authority>Corrêa, 1954</tp:taxon-authority><xref ref-type="fig" rid="F2">Fig. 2A, B</xref></tp:nomenclature><tp:treatment-sec sec-type="Description"><title>Description.</title><p>One specimen up to about 30 mm long and 1 mm wide; dorsoventrally flattened, cephalic lobe broadly rounded anteriorly; caudal terminus blunt. Ochre with numerous small dark dots arranged in longitudinal lines, dark brown rings of differing thickness spaced irregularly along body, first four rings thickest. Prominent but short, vertical cerebral organ furrows demarcate head from rest of body. Eyespots lacking. Mouth ventral, just posterior to cephalic grooves. Proboscis pore subterminal. Lateral sensory organ present in fourth ring. Worm secretes and lives in soft tube of honey color.</p></tp:treatment-sec><tp:treatment-sec sec-type="Distribution"><title>Distribution.</title><p>Curaçao (<xref ref-type="bibr" rid="B16">Corrêa 1963</xref>); Florida and Virgin Islands, USA (<xref ref-type="bibr" rid="B15">Corrêa 1961</xref>); São Paulo, Brazil (<xref ref-type="bibr" rid="B14">Corrêa 1954</xref>); Santa Marta, Colombia.</p></tp:treatment-sec><tp:treatment-sec><!--Section generated to contain objects referenced in tp:taxon-treatment.--><fig id="F2" position="float" orientation="portrait"><label>Figure 2.</label><caption><p><bold>A–B</bold> <italic><tp:taxon-name>Tubulanus rhabdotus</tp:taxon-name></italic>: <bold>B</bold> detail of the head, mouth and lateral organ (modified from <xref ref-type="bibr" rid="B14">Corrêa 1954</xref>) <bold>C–E</bold> <italic><tp:taxon-name>Baseodiscus delineatus</tp:taxon-name></italic>: <bold>C</bold> entire specimen, the worm has expulsed the proboscis <bold>D</bold> ventral detail of the head <bold>E</bold> dorsal detail of the head <bold>F–I</bold> <italic><tp:taxon-name>Dushia atra</tp:taxon-name></italic>: <bold>G</bold> dorsal detail of the head <bold>H</bold> ventral detail of the head <bold>I</bold> detail of the tail showing the caudal cirrus <bold>J–L</bold> <italic><tp:taxon-name>Lineus stigmatus</tp:taxon-name></italic>: <bold>J</bold> entire specimen, the worm autotomized <bold>K</bold> ventral detail of the head <bold>L</bold> lateral detail of the head. <italic>b</italic> brain, <italic>c</italic> cirrus, <italic>cg</italic> cephalic grooves, <italic>e</italic> eyes, <italic>lo</italic> lateral organ, <italic>m</italic> mouth, <italic>p</italic> proboscis, <italic>pp</italic> proboscis pore.</p></caption><graphic xmlns:xlink="http://www.w3.org/1999/xlink" xlink:href="zookeys-439-083-g002.jpg" position="float" orientation="portrait" xlink:type="simple"/></fig></tp:treatment-sec><ref-list><ref id="B14"><mixed-citation xmlns:xlink="http://www.w3.org/1999/xlink" xlink:type="simple"><person-group><name name-style="western"><surname>Corrêa</surname><given-names>DD</given-names></name></person-group> (<year>1954</year>) <source>Nemertinos do litoral Brasileiro. Tese apresentada ao Concurso de Docência-Livre na Cadeira de Zoologia de Faculdade de Filosofia, Ciências e Letras da Universidade São Paulo</source>, <publisher-loc>Brasil</publisher-loc>.</mixed-citation></ref><ref id="B16"><mixed-citation xmlns:xlink="http://www.w3.org/1999/xlink" xlink:type="simple"><person-group><name name-style="western"><surname>Corrêa</surname><given-names>DD</given-names></name></person-group> (<year>1963</year>) <article-title>Nemerteans from Curaçao.</article-title><source>Studies on the fauna of Curaçao and other Caribbean islands</source><volume>17</volume>(<issue>75</issue>): <fpage>41</fpage>–<lpage>56</lpage>.</mixed-citation></ref><ref id="B15"><mixed-citation xmlns:xlink="http://www.w3.org/1999/xlink" xlink:type="simple"><person-group><name name-style="western"><surname>Corrêa</surname><given-names>DD</given-names></name></person-group> (<year>1961</year>) <article-title>Nemerteans from Florida and Virgin Islands.</article-title><source>Bulletin of Marine Science of the Gulf and Caribbean</source><volume>11</volume>: <fpage>1</fpage>–<lpage>44</lpage>.</mixed-citation></ref></ref-list></tp:taxon-treatment>
