# Supplementary material for: A shore-based preliminary survey of marine ribbon worms (Nemertea) from the Caribbean coast of Colombia
Source: Zookeys. 2014 Sep 10;(439):83–108. doi: 10.3897/zookeys.439.5965 (PMC4195936; doi:10.3897/zookeys.439.5965)
Supplement: XML Treatment for Baseodiscus delineatus [file zookeys.439.5965-treatment2.xml]

<!DOCTYPE tp:taxon-treatment
  PUBLIC "-//TaxonX//DTD Taxonomic Treatment Publishing DTD v0 20100105//EN" "tax-treatment-NSO.dtd">
<tp:taxon-treatment xmlns:tp="http://www.plazi.org/taxpub"><tp:treatment-meta><kwd-group><label>Taxon classification</label><kwd><named-content content-type="kingdom">Animalia</named-content></kwd><kwd><named-content content-type="subclass">Heteronemertea</named-content></kwd><kwd><named-content content-type="family">Valenciniidae</named-content></kwd></kwd-group><mixed-citation publication-type="journal"><person-group><name><surname>Gonzalez-Cueto</surname><given-names>Jaime</given-names></name><name><surname>Quiroga</surname><given-names>Sigmer</given-names></name><name><surname>Norenburg</surname><given-names>Jon</given-names></name></person-group><article-title>A shore-based preliminary survey of marine ribbon worms (Nemertea) from the Caribbean coast of Colombia</article-title><source>Zookeys</source><day>10</day><month>9</month><year>2014</year><volume>2014</volume><issue>439</issue><fpage>83</fpage><lpage>108</lpage><pub-id pub-id-type="doi">10.3897/zookeys.439.5965</pub-id></mixed-citation></tp:treatment-meta><tp:nomenclature><tp:taxon-name>
                            <tp:taxon-name-part taxon-name-part-type="genus">Baseodiscus</tp:taxon-name-part>
                            <tp:taxon-name-part taxon-name-part-type="species">delineatus</tp:taxon-name-part>
                        </tp:taxon-name><tp:taxon-authority>(Delle Chiaje, 1825)</tp:taxon-authority><xref ref-type="fig" rid="F2">Fig. 2C–E</xref></tp:nomenclature><tp:treatment-sec sec-type="Description"><title>Description.</title><p>Six specimens up to about 50 mm long, 2 mm wide; dorsoventrally flattened; cephalic lobe broadly rounded. Milky ground color; dorsally with abundant short interrupted reddish to brown longitudinal lines, paler or completely absent on ventral surface. Shallow, cerebral organ furrows post-cerebral, vertical and slightly oblique, with inconspicuous, orthogonally oriented secondary furrows. Numerous ocelli arranged irregularly along antero-lateral margin of head. Mouth ventral, posterior to cerebral organ furrows. Proboscis pore at anterior of head; proboscis short and thin.</p></tp:treatment-sec><tp:treatment-sec sec-type="Distribution"><title>Distribution.</title><p>This species seems to be circumglobal in tropical and subtropical seas (<xref ref-type="bibr" rid="B41">Norenburg 2009</xref>).</p></tp:treatment-sec><tp:treatment-sec><!--Section generated to contain objects referenced in tp:taxon-treatment.--><fig id="F2" position="float" orientation="portrait"><label>Figure 2.</label><caption><p><bold>A–B</bold> <italic><tp:taxon-name>Tubulanus rhabdotus</tp:taxon-name></italic>: <bold>B</bold> detail of the head, mouth and lateral organ (modified from <xref ref-type="bibr" rid="B14">Corrêa 1954</xref>) <bold>C–E</bold> <italic><tp:taxon-name>Baseodiscus delineatus</tp:taxon-name></italic>: <bold>C</bold> entire specimen, the worm has expulsed the proboscis <bold>D</bold> ventral detail of the head <bold>E</bold> dorsal detail of the head <bold>F–I</bold> <italic><tp:taxon-name>Dushia atra</tp:taxon-name></italic>: <bold>G</bold> dorsal detail of the head <bold>H</bold> ventral detail of the head <bold>I</bold> detail of the tail showing the caudal cirrus <bold>J–L</bold> <italic><tp:taxon-name>Lineus stigmatus</tp:taxon-name></italic>: <bold>J</bold> entire specimen, the worm autotomized <bold>K</bold> ventral detail of the head <bold>L</bold> lateral detail of the head. <italic>b</italic> brain, <italic>c</italic> cirrus, <italic>cg</italic> cephalic grooves, <italic>e</italic> eyes, <italic>lo</italic> lateral organ, <italic>m</italic> mouth, <italic>p</italic> proboscis, <italic>pp</italic> proboscis pore.</p></caption><graphic xmlns:xlink="http://www.w3.org/1999/xlink" xlink:href="zookeys-439-083-g002.jpg" position="float" orientation="portrait" xlink:type="simple"/></fig></tp:treatment-sec><ref-list><ref id="B14"><mixed-citation xmlns:xlink="http://www.w3.org/1999/xlink" xlink:type="simple"><person-group><name name-style="western"><surname>Corrêa</surname><given-names>DD</given-names></name></person-group> (<year>1954</year>) <source>Nemertinos do litoral Brasileiro. Tese apresentada ao Concurso de Docência-Livre na Cadeira de Zoologia de Faculdade de Filosofia, Ciências e Letras da Universidade São Paulo</source>, <publisher-loc>Brasil</publisher-loc>.</mixed-citation></ref><ref id="B41"><mixed-citation xmlns:xlink="http://www.w3.org/1999/xlink" xlink:type="simple"><person-group><name name-style="western"><surname>Norenburg</surname><given-names>JL</given-names></name></person-group> (<year>2009</year>) <article-title>Nemertean of the Gulf of Mexico.</article-title> In: <person-group><name name-style="western"><surname>Tunnell</surname><given-names>JW</given-names></name><name name-style="western"><surname>Felder</surname><given-names>DL</given-names></name><name name-style="western"><surname>Earle</surname><given-names>SA</given-names></name></person-group> (<role>Eds</role>) <source>Gulf of Mexico origin, water and biota</source>. <publisher-name>Texas A and M University Press</publisher-name>. <volume>Vol. 1. Biodiversity</volume>, <fpage>553</fpage>–<lpage>560</lpage>.</mixed-citation></ref></ref-list></tp:taxon-treatment>
