# Supplementary material for: A shore-based preliminary survey of marine ribbon worms (Nemertea) from the Caribbean coast of Colombia
Source: Zookeys. 2014 Sep 10;(439):83–108. doi: 10.3897/zookeys.439.5965 (PMC4195936; doi:10.3897/zookeys.439.5965)
Supplement: XML Treatment for Dushia atra [file zookeys.439.5965-treatment3.xml]

<!DOCTYPE tp:taxon-treatment
  PUBLIC "-//TaxonX//DTD Taxonomic Treatment Publishing DTD v0 20100105//EN" "tax-treatment-NSO.dtd">
<tp:taxon-treatment xmlns:tp="http://www.plazi.org/taxpub"><tp:treatment-meta><kwd-group><label>Taxon classification</label><kwd><named-content content-type="kingdom">Animalia</named-content></kwd><kwd><named-content content-type="subclass">Heteronemertea</named-content></kwd><kwd><named-content content-type="family">Lineidae</named-content></kwd></kwd-group><mixed-citation publication-type="journal"><person-group><name><surname>Gonzalez-Cueto</surname><given-names>Jaime</given-names></name><name><surname>Quiroga</surname><given-names>Sigmer</given-names></name><name><surname>Norenburg</surname><given-names>Jon</given-names></name></person-group><article-title>A shore-based preliminary survey of marine ribbon worms (Nemertea) from the Caribbean coast of Colombia</article-title><source>Zookeys</source><day>10</day><month>9</month><year>2014</year><volume>2014</volume><issue>439</issue><fpage>83</fpage><lpage>108</lpage><pub-id pub-id-type="doi">10.3897/zookeys.439.5965</pub-id></mixed-citation></tp:treatment-meta><tp:nomenclature><tp:taxon-name>
                            <tp:taxon-name-part taxon-name-part-type="genus">Dushia</tp:taxon-name-part>
                            <tp:taxon-name-part taxon-name-part-type="species">atra</tp:taxon-name-part>
                        </tp:taxon-name><tp:taxon-authority>(Girard, 1851)</tp:taxon-authority><xref ref-type="fig" rid="F2">Fig. 2F–I</xref></tp:nomenclature><tp:treatment-sec sec-type="Description"><title>Description.</title><p>Fifteen specimens up to about 160 mm long, 2.5 mm wide; dorsoventrally flattened; head elongate, can be pointy; short, slender caudal cirrus present. Black body, lips of cephalic furrows, tip of head and tail grayish or milky white. Deep cephalic furrows form lateral margins of head. Ocelli lacking. Mouth ventral, a large longitudinal slit posterior to cephalic furrows. Proboscis long, yellow, with smooth surface when everted.</p></tp:treatment-sec><tp:treatment-sec sec-type="Distribution"><title>Distribution.</title><p>Curaçao (<xref ref-type="bibr" rid="B16">Corrêa 1963</xref>), Gulf of Mexico (<xref ref-type="bibr" rid="B41">Norenburg 2009</xref>); Santa Marta.</p></tp:treatment-sec><tp:treatment-sec sec-type="Comments"><title>Comments.</title><p>This was the most frequently found species, though not necessarily the most abundant; we did not do quantitative sampling in this study. Given the wide regional distributions of other nemerteans in this and other recent studies (e.g., <xref ref-type="bibr" rid="B15">Corrêa 1961</xref>, <xref ref-type="bibr" rid="B16">1963</xref>; <xref ref-type="bibr" rid="B41">Norenburg 2009</xref>) one expects such a common species to be identifiable as a regionally known species. Many of the early descriptions, however, are based on highly contracted and, often, fragmented specimens and lack observations from life (e.g., <xref ref-type="bibr" rid="B61">Verrill 1900</xref>; <xref ref-type="bibr" rid="B7">Coe 1901</xref>; <xref ref-type="bibr" rid="B52">Stiasny-Wijnhoff 1920</xref>). Presence or absence of a caudal cirrus is unreliably known for several named species from the region that are more or less blackish. The genera <italic><tp:taxon-name>Cerebratulus</tp:taxon-name></italic> and <italic><tp:taxon-name>Micrura</tp:taxon-name></italic>, both considered to have a caudal cirrus as a matter of diagnosis, are known among nemertean specialists to be fraught with taxonomic inconsistencies (see, e.g., <xref ref-type="bibr" rid="B50">Schwartz and Norenburg 2001</xref>, <xref ref-type="bibr" rid="B51">2005</xref>). The presence or absence of a caudal cirrus seems, based on DNA data, to be an unreliable diagnostic for those genera (<xref ref-type="bibr" rid="B49">Schwartz 2009</xref>). Possible Caribbean options for our species include <italic><tp:taxon-name>Cerebratulus leucopsis</tp:taxon-name></italic> (<xref ref-type="bibr" rid="B7">Coe 1901</xref>), reported to have a caudal cirrus, and <italic><tp:taxon-name>Corsoua kristenseni</tp:taxon-name></italic> Corrêa, 1963, reported to lack a caudal cirrus. We believe that the former may be synonymous with <italic><tp:taxon-name>Dushia atra</tp:taxon-name></italic> <italic>sensu</italic> <xref ref-type="bibr" rid="B16">Corrêa (1963)</xref> from Curaçao. <italic><tp:taxon-name>Corsoua kristenseni</tp:taxon-name></italic> has a small mouth and occurs in mangrove habitat, whereas <italic><tp:taxon-name>Dushia atra</tp:taxon-name></italic> <italic>sensu</italic> <xref ref-type="bibr" rid="B16">Corrêa (1963)</xref> has a large mouth and occurs at the high-water line in clean sand under rubble, as do our specimens, though <xref ref-type="bibr" rid="B16">Corrêa (1963)</xref> does not mention a caudal cirrus. Our material consistently has a small caudal cirrus but it could easily be missed in preserved specimens. Pending anatomical studies, we assign our specimens to <italic><tp:taxon-name>Dushia atra</tp:taxon-name></italic> <italic>sensu</italic> <xref ref-type="bibr" rid="B16">Corrêa (1963)</xref>. A potential taxonomic problem remains in that <xref ref-type="bibr" rid="B27">Girard (1893)</xref> describes his specimens as having been dredged from deep water off Cape Florida, which is at strong variance with the very narrowly constrained habitat of our specimens and those found on other Caribbean islands (JLN, pers obs).</p></tp:treatment-sec><tp:treatment-sec><!--Section generated to contain objects referenced in tp:taxon-treatment.--><fig id="F2" position="float" orientation="portrait"><label>Figure 2.</label><caption><p><bold>A–B</bold> <italic><tp:taxon-name>Tubulanus rhabdotus</tp:taxon-name></italic>: <bold>B</bold> detail of the head, mouth and lateral organ (modified from <xref ref-type="bibr" rid="B14">Corrêa 1954</xref>) <bold>C–E</bold> <italic><tp:taxon-name>Baseodiscus delineatus</tp:taxon-name></italic>: <bold>C</bold> entire specimen, the worm has expulsed the proboscis <bold>D</bold> ventral detail of the head <bold>E</bold> dorsal detail of the head <bold>F–I</bold> <italic><tp:taxon-name>Dushia atra</tp:taxon-name></italic>: <bold>G</bold> dorsal detail of the head <bold>H</bold> ventral detail of the head <bold>I</bold> detail of the tail showing the caudal cirrus <bold>J–L</bold> <italic><tp:taxon-name>Lineus stigmatus</tp:taxon-name></italic>: <bold>J</bold> entire specimen, the worm autotomized <bold>K</bold> ventral detail of the head <bold>L</bold> lateral detail of the head. <italic>b</italic> brain, <italic>c</italic> cirrus, <italic>cg</italic> cephalic grooves, <italic>e</italic> eyes, <italic>lo</italic> lateral organ, <italic>m</italic> mouth, <italic>p</italic> proboscis, <italic>pp</italic> proboscis pore.</p></caption><graphic xmlns:xlink="http://www.w3.org/1999/xlink" xlink:href="zookeys-439-083-g002.jpg" position="float" orientation="portrait" xlink:type="simple"/></fig></tp:treatment-sec><ref-list><ref id="B14"><mixed-citation xmlns:xlink="http://www.w3.org/1999/xlink" xlink:type="simple"><person-group><name name-style="western"><surname>Corrêa</surname><given-names>DD</given-names></name></person-group> (<year>1954</year>) <source>Nemertinos do litoral Brasileiro. Tese apresentada ao Concurso de Docência-Livre na Cadeira de Zoologia de Faculdade de Filosofia, Ciências e Letras da Universidade São Paulo</source>, <publisher-loc>Brasil</publisher-loc>.</mixed-citation></ref><ref id="B16"><mixed-citation xmlns:xlink="http://www.w3.org/1999/xlink" xlink:type="simple"><person-group><name name-style="western"><surname>Corrêa</surname><given-names>DD</given-names></name></person-group> (<year>1963</year>) <article-title>Nemerteans from Curaçao.</article-title><source>Studies on the fauna of Curaçao and other Caribbean islands</source><volume>17</volume>(<issue>75</issue>): <fpage>41</fpage>–<lpage>56</lpage>.</mixed-citation></ref><ref id="B41"><mixed-citation xmlns:xlink="http://www.w3.org/1999/xlink" xlink:type="simple"><person-group><name name-style="western"><surname>Norenburg</surname><given-names>JL</given-names></name></person-group> (<year>2009</year>) <article-title>Nemertean of the Gulf of Mexico.</article-title> In: <person-group><name name-style="western"><surname>Tunnell</surname><given-names>JW</given-names></name><name name-style="western"><surname>Felder</surname><given-names>DL</given-names></name><name name-style="western"><surname>Earle</surname><given-names>SA</given-names></name></person-group> (<role>Eds</role>) <source>Gulf of Mexico origin, water and biota</source>. <publisher-name>Texas A and M University Press</publisher-name>. <volume>Vol. 1. Biodiversity</volume>, <fpage>553</fpage>–<lpage>560</lpage>.</mixed-citation></ref><ref id="B15"><mixed-citation xmlns:xlink="http://www.w3.org/1999/xlink" xlink:type="simple"><person-group><name name-style="western"><surname>Corrêa</surname><given-names>DD</given-names></name></person-group> (<year>1961</year>) <article-title>Nemerteans from Florida and Virgin Islands.</article-title><source>Bulletin of Marine Science of the Gulf and Caribbean</source><volume>11</volume>: <fpage>1</fpage>–<lpage>44</lpage>.</mixed-citation></ref><ref id="B61"><mixed-citation xmlns:xlink="http://www.w3.org/1999/xlink" xlink:type="simple"><person-group><name name-style="western"><surname>Verrill</surname><given-names>AE</given-names></name></person-group> (<year>1900</year>) <article-title>Additions to the Turbellaria, Nemertina, and Annelida of the Bermudas, with revisions of some New England genera and species.</article-title><source>Transactions of the Connecticut Academy of Arts and Sciences</source><volume>10</volume>: <fpage>595</fpage>–<lpage>671</lpage>.</mixed-citation></ref><ref id="B7"><mixed-citation xmlns:xlink="http://www.w3.org/1999/xlink" xlink:type="simple"><person-group><name name-style="western"><surname>Coe</surname><given-names>WR</given-names></name></person-group> (<year>1901</year>) <article-title>The nemerteans of Porto Rico.</article-title><source>Bulletin of the United States Fish Commission</source><volume>2</volume>: <fpage>223</fpage>–<lpage>229</lpage>.</mixed-citation></ref><ref id="B52"><mixed-citation xmlns:xlink="http://www.w3.org/1999/xlink" xlink:type="simple"><person-group><name name-style="western"><surname>Stiasny-Wijnhoff</surname><given-names>G</given-names></name></person-group> (<year>1920</year>) <article-title>On a collection of nemerteans from Curaçao.</article-title><source>Bijdr Dierk</source><volume>24</volume>: <fpage>97</fpage>–<lpage>120</lpage>.</mixed-citation></ref><ref id="B50"><mixed-citation xmlns:xlink="http://www.w3.org/1999/xlink" xlink:type="simple"><person-group><name name-style="western"><surname>Schwartz</surname><given-names>M</given-names></name><name name-style="western"><surname>Norenburg</surname><given-names>JL</given-names></name></person-group> (<year>2001</year>) <article-title>Can we infer heteronemertean phylogeny from available morphological data?</article-title><source>Hydrobiologia</source><volume>456</volume>: <fpage>165</fpage>–<lpage>174</lpage>. doi: <ext-link ext-link-type="doi" xlink:href="10.1023/A:1013093629108" xlink:type="simple">10.1023/A:1013093629108</ext-link></mixed-citation></ref><ref id="B51"><mixed-citation xmlns:xlink="http://www.w3.org/1999/xlink" xlink:type="simple"><person-group><name name-style="western"><surname>Schwartz</surname><given-names>ML</given-names></name><name name-style="western"><surname>Norenburg</surname><given-names>JL</given-names></name></person-group> (<year>2005</year>) <article-title>Three New Species of Micrura (Nemertea: Heteronemertea) and a New Type of Heteronemertean Larva from the Caribbean Sea.</article-title><source>Caribbean Journal of Science</source><volume>41</volume>(<issue>3</issue>): <fpage>528</fpage>–<lpage>543</lpage>.</mixed-citation></ref><ref id="B49"><mixed-citation xmlns:xlink="http://www.w3.org/1999/xlink" xlink:type="simple"><person-group><name name-style="western"><surname>Schwartz</surname><given-names>ML</given-names></name></person-group> (<year>2009</year>) <source>Untying a Gordian knot of worms: Systematics and taxonomy of the Pilidiophora (phylum Nemertea) from multiple data sets</source>. <comment>PhD thesis</comment>, <publisher-name>University The George Washington</publisher-name>, <publisher-loc>Washington D.C., United States of America</publisher-loc>.</mixed-citation></ref><ref id="B27"><mixed-citation xmlns:xlink="http://www.w3.org/1999/xlink" xlink:type="simple"><person-group><name name-style="western"><surname>Girard</surname><given-names>CF</given-names></name></person-group> (<year>1893</year>) <article-title>Recherches sur les planariéns et les némertines de L’Amerique du Nord.</article-title><source>Annales Des Sciences Naturelles</source> (<volume-series>7</volume-series>) <series>Zoologie</series><volume>15</volume>: <fpage>145</fpage>–<lpage>310</lpage>.</mixed-citation></ref></ref-list></tp:taxon-treatment>
