# Supplementary material for: A shore-based preliminary survey of marine ribbon worms (Nemertea) from the Caribbean coast of Colombia
Source: Zookeys. 2014 Sep 10;(439):83–108. doi: 10.3897/zookeys.439.5965 (PMC4195936; doi:10.3897/zookeys.439.5965)
Supplement: XML Treatment for Lineus stigmatus [file zookeys.439.5965-treatment4.xml]

<!DOCTYPE tp:taxon-treatment
  PUBLIC "-//TaxonX//DTD Taxonomic Treatment Publishing DTD v0 20100105//EN" "tax-treatment-NSO.dtd">
<tp:taxon-treatment xmlns:tp="http://www.plazi.org/taxpub"><tp:treatment-meta><kwd-group><label>Taxon classification</label><kwd><named-content content-type="kingdom">Animalia</named-content></kwd><kwd><named-content content-type="subclass">Heteronemertea</named-content></kwd><kwd><named-content content-type="family">Lineidae</named-content></kwd></kwd-group><mixed-citation publication-type="journal"><person-group><name><surname>Gonzalez-Cueto</surname><given-names>Jaime</given-names></name><name><surname>Quiroga</surname><given-names>Sigmer</given-names></name><name><surname>Norenburg</surname><given-names>Jon</given-names></name></person-group><article-title>A shore-based preliminary survey of marine ribbon worms (Nemertea) from the Caribbean coast of Colombia</article-title><source>Zookeys</source><day>10</day><month>9</month><year>2014</year><volume>2014</volume><issue>439</issue><fpage>83</fpage><lpage>108</lpage><pub-id pub-id-type="doi">10.3897/zookeys.439.5965</pub-id></mixed-citation></tp:treatment-meta><tp:nomenclature><tp:taxon-name>
                            <tp:taxon-name-part taxon-name-part-type="genus">Lineus</tp:taxon-name-part>
                            <tp:taxon-name-part taxon-name-part-type="species">stigmatus</tp:taxon-name-part>
                        </tp:taxon-name><tp:taxon-authority>Coe, 1951</tp:taxon-authority><xref ref-type="fig" rid="F2">Fig. 2J–L</xref><!--PageBreak--><!--PageBreak--></tp:nomenclature><tp:treatment-sec sec-type="Description"><title>Description.</title><p>One specimen up to about 30 mm long, 2 mm wide; dorsoventrally flattened, anterior margin somewhat squared, posterior end tapered, caudal cirrus absent. Body dark violet or dark olive green; paired, widely spaced, transversely elongate white markings dorsally, each pair part of barely perceptible thin white ring encircling body; anterior two-thirds of head white with prominent brown pigment patterning, including a V-shaped marking dorsally and ventrally, each pointed anteriorly. Deep cephalic furrows form lateral margins of head. About 20 to 30 small ocelli disposed in a single irregular line on each side of head along anterior third of cephalic furrow. Mouth ventral, a large longitudinal slit posterior to cephalic furrows. Cephalic ganglion visible through body wall as a pink mass.</p></tp:treatment-sec><tp:treatment-sec sec-type="Distribution"><title>Distribution.</title><p>Florida (<xref ref-type="bibr" rid="B11">Coe 1951</xref>), Belize (JLN, pers obs); Santa Marta, Colombia.</p><!--PageBreak--></tp:treatment-sec><tp:treatment-sec sec-type="Comment"><title>Comment.</title><p><xref ref-type="bibr" rid="B11">Coe (1951)</xref> named <italic><tp:taxon-name>Lineus stigmatus</tp:taxon-name></italic> from the shore of Biscayne Bay, Florida. He illustrates and describes in useful detail only the posterior portion, and this agrees strongly with the pattern of paired white markings seen in our specimen, which is not known from any other nemerteans in the region. We believe that it is reasonable to assign our specimens to Coe’s species; we base this on the distinctive color pattern and the strong regional distribution overlaps for many of the other regional nemertean species. Though <xref ref-type="bibr" rid="B11">Coe (1951)</xref> noted a potential similarity with <italic><tp:taxon-name>Lineus albocinctus</tp:taxon-name></italic> Verrill, 1900, we judge the color patterns to be very different. <xref ref-type="bibr" rid="B11">Coe (1951)</xref> also comments “…color pattern in this species has a superficial resemblance to that of some individuals of <italic><tp:taxon-name>Lineus geniculatus</tp:taxon-name></italic> (D. Chiaje) in which the white rings are interrupted in the mid dorsal line but in the latter species the rings continue laterally and ventrally”. <xref ref-type="bibr" rid="B46">Riser (1991)</xref> resurrected <italic><tp:taxon-name>Notospermus</tp:taxon-name></italic> (Huschke, 1830) and transferred to it <italic><tp:taxon-name>Lineus geniculatus</tp:taxon-name></italic> (<italic>sensu</italic> Delle Chiaje, 1828) of several authors. We agree that the pigment pattern resembles that of <italic><tp:taxon-name>Notospermus geniculatus</tp:taxon-name></italic> as well as that of a variety of similar worm images available via the internet and attributed to <italic><tp:taxon-name>Notospermus geniculatus</tp:taxon-name></italic> (JLN, pers obs). We anticipate that <italic><tp:taxon-name>Lineus stigmatus</tp:taxon-name></italic> is congeneric with <italic><tp:taxon-name>Notospermus geniculatus</tp:taxon-name></italic>, but this needs to be corroborated with internal anatomy and/or molecular data.</p></tp:treatment-sec><tp:treatment-sec><!--Section generated to contain objects referenced in tp:taxon-treatment.--><fig id="F2" position="float" orientation="portrait"><label>Figure 2.</label><caption><p><bold>A–B</bold> <italic><tp:taxon-name>Tubulanus rhabdotus</tp:taxon-name></italic>: <bold>B</bold> detail of the head, mouth and lateral organ (modified from <xref ref-type="bibr" rid="B14">Corrêa 1954</xref>) <bold>C–E</bold> <italic><tp:taxon-name>Baseodiscus delineatus</tp:taxon-name></italic>: <bold>C</bold> entire specimen, the worm has expulsed the proboscis <bold>D</bold> ventral detail of the head <bold>E</bold> dorsal detail of the head <bold>F–I</bold> <italic><tp:taxon-name>Dushia atra</tp:taxon-name></italic>: <bold>G</bold> dorsal detail of the head <bold>H</bold> ventral detail of the head <bold>I</bold> detail of the tail showing the caudal cirrus <bold>J–L</bold> <italic><tp:taxon-name>Lineus stigmatus</tp:taxon-name></italic>: <bold>J</bold> entire specimen, the worm autotomized <bold>K</bold> ventral detail of the head <bold>L</bold> lateral detail of the head. <italic>b</italic> brain, <italic>c</italic> cirrus, <italic>cg</italic> cephalic grooves, <italic>e</italic> eyes, <italic>lo</italic> lateral organ, <italic>m</italic> mouth, <italic>p</italic> proboscis, <italic>pp</italic> proboscis pore.</p></caption><graphic xmlns:xlink="http://www.w3.org/1999/xlink" xlink:href="zookeys-439-083-g002.jpg" position="float" orientation="portrait" xlink:type="simple"/></fig></tp:treatment-sec><ref-list><ref id="B14"><mixed-citation xmlns:xlink="http://www.w3.org/1999/xlink" xlink:type="simple"><person-group><name name-style="western"><surname>Corrêa</surname><given-names>DD</given-names></name></person-group> (<year>1954</year>) <source>Nemertinos do litoral Brasileiro. Tese apresentada ao Concurso de Docência-Livre na Cadeira de Zoologia de Faculdade de Filosofia, Ciências e Letras da Universidade São Paulo</source>, <publisher-loc>Brasil</publisher-loc>.</mixed-citation></ref><ref id="B11"><mixed-citation xmlns:xlink="http://www.w3.org/1999/xlink" xlink:type="simple"><person-group><name name-style="western"><surname>Coe</surname><given-names>WR</given-names></name></person-group> (<year>1951</year>) <article-title>The Nemertean faunas of the Gulf of Mexico and of Southern Florida.</article-title><source>Bulletin of Marine Science of the Gulf and Caribbean</source><volume>1</volume>(<issue>3</issue>): <fpage>1</fpage>–<lpage>44</lpage>.</mixed-citation></ref><ref id="B46"><mixed-citation xmlns:xlink="http://www.w3.org/1999/xlink" xlink:type="simple"><person-group><name name-style="western"><surname>Riser</surname><given-names>NW</given-names></name></person-group> (<year>1991</year>) <article-title>New Zealand nemertines from kelp holdfasts: Heteronemertinea II. <italic>Notospermus geniculatus</italic> (Delle Chiaje, 1828) n. comb.</article-title><source>New Zealand Journal of Zoology</source><volume>18</volume>: <fpage>427</fpage>–<lpage>438</lpage>. doi: <ext-link ext-link-type="doi" xlink:href="10.1080/03014223.1991.10422849" xlink:type="simple">10.1080/03014223.1991.10422849</ext-link></mixed-citation></ref></ref-list></tp:taxon-treatment>
