# Supplementary material for: A shore-based preliminary survey of marine ribbon worms (Nemertea) from the Caribbean coast of Colombia
Source: Zookeys. 2014 Sep 10;(439):83–108. doi: 10.3897/zookeys.439.5965 (PMC4195936; doi:10.3897/zookeys.439.5965)
Supplement: XML Treatment for Micrura ignea [file zookeys.439.5965-treatment5.xml]

<!DOCTYPE tp:taxon-treatment
  PUBLIC "-//TaxonX//DTD Taxonomic Treatment Publishing DTD v0 20100105//EN" "tax-treatment-NSO.dtd">
<tp:taxon-treatment xmlns:tp="http://www.plazi.org/taxpub"><tp:treatment-meta><kwd-group><label>Taxon classification</label><kwd><named-content content-type="kingdom">Animalia</named-content></kwd><kwd><named-content content-type="subclass">Heteronemertea</named-content></kwd><kwd><named-content content-type="family">Lineidae</named-content></kwd></kwd-group><mixed-citation publication-type="journal"><person-group><name><surname>Gonzalez-Cueto</surname><given-names>Jaime</given-names></name><name><surname>Quiroga</surname><given-names>Sigmer</given-names></name><name><surname>Norenburg</surname><given-names>Jon</given-names></name></person-group><article-title>A shore-based preliminary survey of marine ribbon worms (Nemertea) from the Caribbean coast of Colombia</article-title><source>Zookeys</source><day>10</day><month>9</month><year>2014</year><volume>2014</volume><issue>439</issue><fpage>83</fpage><lpage>108</lpage><pub-id pub-id-type="doi">10.3897/zookeys.439.5965</pub-id></mixed-citation></tp:treatment-meta><tp:nomenclature><tp:taxon-name>
                            <tp:taxon-name-part taxon-name-part-type="genus">Micrura</tp:taxon-name-part>
                            <tp:taxon-name-part taxon-name-part-type="species">ignea</tp:taxon-name-part>
                        </tp:taxon-name><tp:taxon-authority>Schwartz &amp; Norenburg, 2005</tp:taxon-authority><xref ref-type="fig" rid="F3">Fig. 3A–D</xref></tp:nomenclature><tp:treatment-sec sec-type="Description"><title>Description.</title><p>Two specimens up to about 100 mm long, 3 mm wide; dorsoventrally flattened; head “triangular”,  pointed anteriorly and widening posteriorly; posterior end blunt with short and slender caudal cirrus. Orange grading posteriorly to yellowish. Deep cephalic furrows form lateral margins of head. Mouth slit-shaped, posterior to cephalic grooves. Eyespots lacking. Proboscis long, thick and pink; when everted it possesses ruffles.</p></tp:treatment-sec><tp:treatment-sec sec-type="Distribution"><title>Distribution.</title><p>Belize (<xref ref-type="bibr" rid="B51">Schwartz and Norenburg 2005</xref>); Caribbean coast of Panama (<xref ref-type="bibr" rid="B12">Collin et al. 2005</xref>); Santa Marta, Colombia.</p></tp:treatment-sec><tp:treatment-sec><!--Section generated to contain objects referenced in tp:taxon-treatment.--><fig id="F3" position="float" orientation="portrait"><label>Figure 3.</label><caption><p><bold>A–D</bold> <italic><tp:taxon-name>Micrura ignea</tp:taxon-name></italic>: <bold>A</bold> entire specimen, the worm has expulsed the proboscis <bold>B</bold> dorsal detail of the head <bold>C</bold> ventral detail of the head <bold>D</bold> detail of the tail <bold>E–G</bold> <italic><tp:taxon-name>Amphiporus cruentatus</tp:taxon-name></italic>: <bold>F</bold> dorsal detail of the head <bold>G</bold> detail of the stylets <bold>H–J</bold> <italic><tp:taxon-name>Amphiporus</tp:taxon-name></italic> cf. <italic>ochraceus</italic>: <bold>I</bold> dorsal detail of the head <bold>J</bold> drawing of the stylet <bold>K–M</bold> <italic><tp:taxon-name>Amphiporus texanus</tp:taxon-name></italic>: <bold>K</bold> entire worm <bold>L</bold> dorsal detail of the head <bold>M</bold> detail of the stylets. <italic>ac</italic> accessory stylet, <italic>b</italic> base of the stylet, <italic>br</italic> brain, <italic>c</italic> cirrus, <italic>cg</italic> cephalic grooves, <italic>e</italic> eyes, <italic>m</italic> mouth, <italic>p</italic> proboscis, <italic>pp</italic> proboscis pore, <italic>s</italic> sylet, <italic>v</italic> blood vessel.</p></caption><graphic xmlns:xlink="http://www.w3.org/1999/xlink" xlink:href="zookeys-439-083-g003.jpg" position="float" orientation="portrait" xlink:type="simple"/></fig></tp:treatment-sec><ref-list><ref id="B51"><mixed-citation xmlns:xlink="http://www.w3.org/1999/xlink" xlink:type="simple"><person-group><name name-style="western"><surname>Schwartz</surname><given-names>ML</given-names></name><name name-style="western"><surname>Norenburg</surname><given-names>JL</given-names></name></person-group> (<year>2005</year>) <article-title>Three New Species of Micrura (Nemertea: Heteronemertea) and a New Type of Heteronemertean Larva from the Caribbean Sea.</article-title><source>Caribbean Journal of Science</source><volume>41</volume>(<issue>3</issue>): <fpage>528</fpage>–<lpage>543</lpage>.</mixed-citation></ref><ref id="B12"><mixed-citation xmlns:xlink="http://www.w3.org/1999/xlink" xlink:type="simple"><person-group><name name-style="western"><surname>Collin</surname><given-names>R</given-names></name><name name-style="western"><surname>Díaz</surname><given-names>MC</given-names></name><name name-style="western"><surname>Norenburg</surname><given-names>J</given-names></name><name name-style="western"><surname>Rocha</surname><given-names>RM</given-names></name><name name-style="western"><surname>Sánchez</surname><given-names>JA</given-names></name><name name-style="western"><surname>Schulze</surname><given-names>A</given-names></name><name name-style="western"><surname>Schwartz</surname><given-names>M</given-names></name><name name-style="western"><surname>Valdés</surname><given-names>A</given-names></name></person-group> (<year>2005</year>) <article-title>Photographic identification guide to some common marine invertebrates of Bocas del Toro, Panama.</article-title><source>Caribbean Journal of Science</source><volume>1</volume>(<issue>3</issue>): <fpage>149</fpage>–<lpage>186</lpage>.</mixed-citation></ref></ref-list></tp:taxon-treatment>
