# Supplementary material for: A shore-based preliminary survey of marine ribbon worms (Nemertea) from the Caribbean coast of Colombia
Source: Zookeys. 2014 Sep 10;(439):83–108. doi: 10.3897/zookeys.439.5965 (PMC4195936; doi:10.3897/zookeys.439.5965)
Supplement: XML Treatment for Amphiporus cruentatus [file zookeys.439.5965-treatment6.xml]

<!DOCTYPE tp:taxon-treatment
  PUBLIC "-//TaxonX//DTD Taxonomic Treatment Publishing DTD v0 20100105//EN" "tax-treatment-NSO.dtd">
<tp:taxon-treatment xmlns:tp="http://www.plazi.org/taxpub"><tp:treatment-meta><kwd-group><label>Taxon classification</label><kwd><named-content content-type="kingdom">Animalia</named-content></kwd><kwd><named-content content-type="subclass">Heteronemertea</named-content></kwd><kwd><named-content content-type="order">Monostilifera</named-content></kwd></kwd-group><mixed-citation publication-type="journal"><person-group><name><surname>Gonzalez-Cueto</surname><given-names>Jaime</given-names></name><name><surname>Quiroga</surname><given-names>Sigmer</given-names></name><name><surname>Norenburg</surname><given-names>Jon</given-names></name></person-group><article-title>A shore-based preliminary survey of marine ribbon worms (Nemertea) from the Caribbean coast of Colombia</article-title><source>Zookeys</source><day>10</day><month>9</month><year>2014</year><volume>2014</volume><issue>439</issue><fpage>83</fpage><lpage>108</lpage><pub-id pub-id-type="doi">10.3897/zookeys.439.5965</pub-id></mixed-citation></tp:treatment-meta><tp:nomenclature><tp:taxon-name>
                            <tp:taxon-name-part taxon-name-part-type="genus">Amphiporus</tp:taxon-name-part>
                            <tp:taxon-name-part taxon-name-part-type="species">cruentatus</tp:taxon-name-part>
                        </tp:taxon-name><tp:taxon-authority>Verrill, 1879</tp:taxon-authority><xref ref-type="fig" rid="F3">Fig. 3E–G</xref></tp:nomenclature><tp:treatment-sec sec-type="Description"><title>Description.</title><p>Two specimens up to about 20 mm long, &lt; 1 mm wide; dorsoventrally flattened, bluntly rounded at both ends. Pale yellow, with three thin, longitudinal blood vessels made bright red by corpuscles that can be observed flowing through the vessels. Cerebral organ furrows, vertical, not prominent, precerebral. About 6–10 conspicuous, blackish, precerebral ocelli, in single row along each. Rhynchopore subterminal at tip of head; rhynchocoel extends to about middle of body length; proboscis long and thick; armature approximately at center of proboscis; stylet slender (length: <!--PageBreak-->30 µm), supported on cylindrical basis (33 × 8 µm); 2 pouches with 3 accessory stylets each. Mature females with dark or bright gray eggs visible through body wall.</p></tp:treatment-sec><tp:treatment-sec sec-type="Distribution"><title>Distribution.</title><p>Gulf of Mexico, New England (USA) and Washington (<xref ref-type="bibr" rid="B41">Norenburg 2009</xref>); California (<xref ref-type="bibr" rid="B9">Coe 1940</xref>); Santa Marta, Colombia.</p><!--PageBreak--></tp:treatment-sec><tp:treatment-sec><!--Section generated to contain objects referenced in tp:taxon-treatment.--><fig id="F3" position="float" orientation="portrait"><label>Figure 3.</label><caption><p><bold>A–D</bold> <italic><tp:taxon-name>Micrura ignea</tp:taxon-name></italic>: <bold>A</bold> entire specimen, the worm has expulsed the proboscis <bold>B</bold> dorsal detail of the head <bold>C</bold> ventral detail of the head <bold>D</bold> detail of the tail <bold>E–G</bold> <italic><tp:taxon-name>Amphiporus cruentatus</tp:taxon-name></italic>: <bold>F</bold> dorsal detail of the head <bold>G</bold> detail of the stylets <bold>H–J</bold> <italic><tp:taxon-name>Amphiporus</tp:taxon-name></italic> cf. <italic>ochraceus</italic>: <bold>I</bold> dorsal detail of the head <bold>J</bold> drawing of the stylet <bold>K–M</bold> <italic><tp:taxon-name>Amphiporus texanus</tp:taxon-name></italic>: <bold>K</bold> entire worm <bold>L</bold> dorsal detail of the head <bold>M</bold> detail of the stylets. <italic>ac</italic> accessory stylet, <italic>b</italic> base of the stylet, <italic>br</italic> brain, <italic>c</italic> cirrus, <italic>cg</italic> cephalic grooves, <italic>e</italic> eyes, <italic>m</italic> mouth, <italic>p</italic> proboscis, <italic>pp</italic> proboscis pore, <italic>s</italic> sylet, <italic>v</italic> blood vessel.</p></caption><graphic xmlns:xlink="http://www.w3.org/1999/xlink" xlink:href="zookeys-439-083-g003.jpg" position="float" orientation="portrait" xlink:type="simple"/></fig></tp:treatment-sec><ref-list><ref id="B41"><mixed-citation xmlns:xlink="http://www.w3.org/1999/xlink" xlink:type="simple"><person-group><name name-style="western"><surname>Norenburg</surname><given-names>JL</given-names></name></person-group> (<year>2009</year>) <article-title>Nemertean of the Gulf of Mexico.</article-title> In: <person-group><name name-style="western"><surname>Tunnell</surname><given-names>JW</given-names></name><name name-style="western"><surname>Felder</surname><given-names>DL</given-names></name><name name-style="western"><surname>Earle</surname><given-names>SA</given-names></name></person-group> (<role>Eds</role>) <source>Gulf of Mexico origin, water and biota</source>. <publisher-name>Texas A and M University Press</publisher-name>. <volume>Vol. 1. Biodiversity</volume>, <fpage>553</fpage>–<lpage>560</lpage>.</mixed-citation></ref><ref id="B9"><mixed-citation xmlns:xlink="http://www.w3.org/1999/xlink" xlink:type="simple"><person-group><name name-style="western"><surname>Coe</surname><given-names>WR</given-names></name></person-group> (<year>1940</year>) <article-title>Revision of the Nemertean Fauna of the Pacific Coasts of North, Central, and Northern South America.</article-title><source>Allan Hancock Pacific Expedition</source><volume>2</volume>(<issue>13</issue>): <fpage>247</fpage>–<lpage>323</lpage>.</mixed-citation></ref></ref-list></tp:taxon-treatment>
