# Supplementary material for: A shore-based preliminary survey of marine ribbon worms (Nemertea) from the Caribbean coast of Colombia
Source: Zookeys. 2014 Sep 10;(439):83–108. doi: 10.3897/zookeys.439.5965 (PMC4195936; doi:10.3897/zookeys.439.5965)
Supplement: XML Treatment for Amphiporus cf. ochraceus [file zookeys.439.5965-treatment7.xml]

<!DOCTYPE tp:taxon-treatment
  PUBLIC "-//TaxonX//DTD Taxonomic Treatment Publishing DTD v0 20100105//EN" "tax-treatment-NSO.dtd">
<tp:taxon-treatment xmlns:tp="http://www.plazi.org/taxpub"><tp:treatment-meta><kwd-group><label>Taxon classification</label><kwd><named-content content-type="kingdom">Animalia</named-content></kwd><kwd><named-content content-type="subclass">Heteronemertea</named-content></kwd><kwd><named-content content-type="order">Monostilifera</named-content></kwd></kwd-group><mixed-citation publication-type="journal"><person-group><name><surname>Gonzalez-Cueto</surname><given-names>Jaime</given-names></name><name><surname>Quiroga</surname><given-names>Sigmer</given-names></name><name><surname>Norenburg</surname><given-names>Jon</given-names></name></person-group><article-title>A shore-based preliminary survey of marine ribbon worms (Nemertea) from the Caribbean coast of Colombia</article-title><source>Zookeys</source><day>10</day><month>9</month><year>2014</year><volume>2014</volume><issue>439</issue><fpage>83</fpage><lpage>108</lpage><pub-id pub-id-type="doi">10.3897/zookeys.439.5965</pub-id></mixed-citation></tp:treatment-meta><tp:nomenclature><tp:taxon-name>
                            <tp:taxon-name-part taxon-name-part-type="genus">Amphiporus</tp:taxon-name-part>
                            <tp:taxon-name-part taxon-name-part-type="uncertainty-rank">cf.</tp:taxon-name-part>
                            <tp:taxon-name-part taxon-name-part-type="species">ochraceus</tp:taxon-name-part>
                        </tp:taxon-name><tp:taxon-authority>(Verrill, 1873)</tp:taxon-authority><xref ref-type="fig" rid="F3">Fig. 3H–J</xref></tp:nomenclature><tp:treatment-sec sec-type="Description"><title>Description.</title><p>Four specimens up to about 10 mm long, 0.5 mm wide; dorsoventrally flattened, bluntly rounded at both ends. Variable color, yellowish to milky gray, sometimes with light orange pigmentation in cephalic region corresponding to cerebral ganglia. Cerebral organ furrows vertical, precerebral. About 6-10 conspicuous, blackish, precerebral ocelli, arranged in single regular row, along each lateral margin of head. Rhynchopore subterminal; rhynchocoel about three quarters of body length; proboscis long; medially constricted basis same length as slender stylet (length: 29 µm); 2 pouches with 2 accessory stylets each.</p></tp:treatment-sec><tp:treatment-sec sec-type="Distribution"><title>Distribution.</title><p>Gulf of Mexico and New England (USA) (<xref ref-type="bibr" rid="B41">Norenburg 2009</xref>); Santa Marta, Colombia.</p></tp:treatment-sec><tp:treatment-sec><!--Section generated to contain objects referenced in tp:taxon-treatment.--><fig id="F3" position="float" orientation="portrait"><label>Figure 3.</label><caption><p><bold>A–D</bold> <italic><tp:taxon-name>Micrura ignea</tp:taxon-name></italic>: <bold>A</bold> entire specimen, the worm has expulsed the proboscis <bold>B</bold> dorsal detail of the head <bold>C</bold> ventral detail of the head <bold>D</bold> detail of the tail <bold>E–G</bold> <italic><tp:taxon-name>Amphiporus cruentatus</tp:taxon-name></italic>: <bold>F</bold> dorsal detail of the head <bold>G</bold> detail of the stylets <bold>H–J</bold> <italic><tp:taxon-name>Amphiporus</tp:taxon-name></italic> cf. <italic>ochraceus</italic>: <bold>I</bold> dorsal detail of the head <bold>J</bold> drawing of the stylet <bold>K–M</bold> <italic><tp:taxon-name>Amphiporus texanus</tp:taxon-name></italic>: <bold>K</bold> entire worm <bold>L</bold> dorsal detail of the head <bold>M</bold> detail of the stylets. <italic>ac</italic> accessory stylet, <italic>b</italic> base of the stylet, <italic>br</italic> brain, <italic>c</italic> cirrus, <italic>cg</italic> cephalic grooves, <italic>e</italic> eyes, <italic>m</italic> mouth, <italic>p</italic> proboscis, <italic>pp</italic> proboscis pore, <italic>s</italic> sylet, <italic>v</italic> blood vessel.</p></caption><graphic xmlns:xlink="http://www.w3.org/1999/xlink" xlink:href="zookeys-439-083-g003.jpg" position="float" orientation="portrait" xlink:type="simple"/></fig></tp:treatment-sec><ref-list><ref id="B41"><mixed-citation xmlns:xlink="http://www.w3.org/1999/xlink" xlink:type="simple"><person-group><name name-style="western"><surname>Norenburg</surname><given-names>JL</given-names></name></person-group> (<year>2009</year>) <article-title>Nemertean of the Gulf of Mexico.</article-title> In: <person-group><name name-style="western"><surname>Tunnell</surname><given-names>JW</given-names></name><name name-style="western"><surname>Felder</surname><given-names>DL</given-names></name><name name-style="western"><surname>Earle</surname><given-names>SA</given-names></name></person-group> (<role>Eds</role>) <source>Gulf of Mexico origin, water and biota</source>. <publisher-name>Texas A and M University Press</publisher-name>. <volume>Vol. 1. Biodiversity</volume>, <fpage>553</fpage>–<lpage>560</lpage>.</mixed-citation></ref></ref-list></tp:taxon-treatment>
