# Supplementary material for: A shore-based preliminary survey of marine ribbon worms (Nemertea) from the Caribbean coast of Colombia
Source: Zookeys. 2014 Sep 10;(439):83–108. doi: 10.3897/zookeys.439.5965 (PMC4195936; doi:10.3897/zookeys.439.5965)
Supplement: XML Treatment for Nemertopsis bivittata [file zookeys.439.5965-treatment9.xml]

<!DOCTYPE tp:taxon-treatment
  PUBLIC "-//TaxonX//DTD Taxonomic Treatment Publishing DTD v0 20100105//EN" "tax-treatment-NSO.dtd">
<tp:taxon-treatment xmlns:tp="http://www.plazi.org/taxpub"><tp:treatment-meta><kwd-group><label>Taxon classification</label><kwd><named-content content-type="kingdom">Animalia</named-content></kwd><kwd><named-content content-type="subclass">Heteronemertea</named-content></kwd><kwd><named-content content-type="order">Monostilifera</named-content></kwd></kwd-group><mixed-citation publication-type="journal"><person-group><name><surname>Gonzalez-Cueto</surname><given-names>Jaime</given-names></name><name><surname>Quiroga</surname><given-names>Sigmer</given-names></name><name><surname>Norenburg</surname><given-names>Jon</given-names></name></person-group><article-title>A shore-based preliminary survey of marine ribbon worms (Nemertea) from the Caribbean coast of Colombia</article-title><source>Zookeys</source><day>10</day><month>9</month><year>2014</year><volume>2014</volume><issue>439</issue><fpage>83</fpage><lpage>108</lpage><pub-id pub-id-type="doi">10.3897/zookeys.439.5965</pub-id></mixed-citation></tp:treatment-meta><tp:nomenclature><tp:taxon-name>
                            <tp:taxon-name-part taxon-name-part-type="genus">Nemertopsis</tp:taxon-name-part>
                            <tp:taxon-name-part taxon-name-part-type="species">bivittata</tp:taxon-name-part>
                        </tp:taxon-name><tp:taxon-authority>(Delle Chiaje, 1841)</tp:taxon-authority><xref ref-type="fig" rid="F4">Fig. 4A–C</xref></tp:nomenclature><tp:treatment-sec sec-type="Description"><title>Description.</title><p>One specimen up to about 20 mm long; 1 mm wide; rounded at both ends. Yellow milky base color, dorsally with 2 brown to reddish longitudinal lines joined at anterior and posterior ends. Cerebral organ furrows precerebral, difficult to see. Head almost undifferentiated from body. Cephalic grooves not visible. Two pre-cerebral eyes on each lateral margin of head. Rhynchopore subterminal; proboscis small, slender provided with papillae; short central stylet (length: 11 µm), supported on a massive base (27 × 7 µm). Two pouches containing three accessory stylet each.</p></tp:treatment-sec><tp:treatment-sec sec-type="Distribution"><title>Distribution.</title><p>USA East Coast – Florida (<xref ref-type="bibr" rid="B58">Thollesson and Norenburg 2003</xref>), South Carolina (<xref ref-type="bibr" rid="B4">Caplins et al. 2012</xref>); Atlantic Galician Island (<xref ref-type="bibr" rid="B31">Junoy and Herrera-Bachiller <!--PageBreak-->2010</xref>); European waters, Portuguese and Spanish Exclusive Economic Zone, Red Sea (<xref ref-type="bibr" rid="B25">Gibson 2014b</xref>); Santa Marta, Colombia.</p></tp:treatment-sec><tp:treatment-sec sec-type="Comment"><title>Comment.</title><p><xref ref-type="bibr" rid="B4">Caplins et al. (2012)</xref> found support suggesting that the two color morphs of <!--PageBreak--><italic><tp:taxon-name>Nemertopsis bivittata</tp:taxon-name></italic> commonly found sympatrically – one with dorsal stripes that meet anteriorly and the other with lines that do not meet – are genetically isolated. Support includes statistical difference in size of stylets and in DNA sequence differences for mitochondrial cytochrome-oxidase-1 gene – minimum and an a maximum pair-wise difference of 13.6% and 19.9% – (<xref ref-type="bibr" rid="B4">Caplins et al. 2012</xref>). Though awaiting explicit molecular data, <xref ref-type="bibr" rid="B42">Norenburg (2013)</xref> commented that <italic><tp:taxon-name>Nemertopsis bivittata</tp:taxon-name></italic> and <italic><tp:taxon-name>Nemertopsis gracilis</tp:taxon-name></italic> Coe, 1904, probably are synonyms and, therefore, following <xref ref-type="bibr" rid="B55">Sun and Dong (1998)</xref>, the morph with lines meeting would be <italic><tp:taxon-name>Nemertopsis bullocki</tp:taxon-name></italic> Coe, 1940 and the one with stripes not meeting would be, by priority, <italic><tp:taxon-name>Nemertopsis bivittata</tp:taxon-name></italic> (Delle Chiaje, 1841). For now, we do not formally distinguish the two here and assign our specimen at <italic><tp:taxon-name>Nemertopsis bivittata</tp:taxon-name></italic>.</p></tp:treatment-sec><tp:treatment-sec><!--Section generated to contain objects referenced in tp:taxon-treatment.--><fig id="F4" position="float" orientation="portrait"><label>Figure 4.</label><caption><p><bold>A–C</bold> <italic><tp:taxon-name>Nemertopsis bivittata</tp:taxon-name></italic>: <bold>B</bold> dorsal detail of the head and proboscis, <bold>C</bold> detail of the stylets <bold>D</bold> <italic><tp:taxon-name>Ototyphlonemertes erneba</tp:taxon-name></italic> (modified from <xref ref-type="bibr" rid="B13">Corrêa 1950</xref> and <xref ref-type="bibr" rid="B36">Kirsteuer 1977</xref>) <bold>E–G</bold> <italic><tp:taxon-name>Ototyphlonemertes lactea</tp:taxon-name></italic>: <bold>E</bold> entire worm <bold>F</bold> detail of the statocysts <bold>G</bold> detail of the stylets <bold>H–J</bold> <italic><tp:taxon-name>Zygonemertes fragariae</tp:taxon-name></italic>: <bold>H</bold> entire worm <bold>I</bold> detail of the head <bold>J</bold> detail of the stylets <bold>K–M</bold> <italic><tp:taxon-name>Zygonemertes virescens</tp:taxon-name></italic>: <bold>K</bold> entire worm <bold>L</bold> detail of the head <bold>M</bold> detail of the stylets. <italic>ac</italic> accessory stylet, <italic>b</italic> base of the stylet, <italic>br</italic> brain, <italic>c</italic> sensorial cirrus, <italic>e</italic> eyes, <italic>p</italic> proboscis, <italic>pa</italic> proboscis papilla, <italic>s</italic> sylet, <italic>st</italic> statocysts.</p></caption><graphic xmlns:xlink="http://www.w3.org/1999/xlink" xlink:href="zookeys-439-083-g004.jpg" position="float" orientation="portrait" xlink:type="simple"/></fig></tp:treatment-sec><ref-list><ref id="B13"><mixed-citation xmlns:xlink="http://www.w3.org/1999/xlink" xlink:type="simple"><person-group><name name-style="western"><surname>Corrêa</surname><given-names>DD</given-names></name></person-group> (<year>1950</year>) <article-title>Sôbre <italic>Ototyphlonemertes</italic> do Brasil.</article-title><source>Boletim Faculdade de Filosofia, Ciências e Letras da Universidade São Paulo, Brasil</source> (<series>Zool.</series>) <volume>15</volume>: <fpage>203</fpage>–<lpage>234</lpage>.</mixed-citation></ref><ref id="B36"><mixed-citation xmlns:xlink="http://www.w3.org/1999/xlink" xlink:type="simple"><person-group><name name-style="western"><surname>Kirsteuer</surname><given-names>E</given-names></name></person-group> (<year>1977</year>) <article-title>Remarks on Taxonomy and Geographic Distribution of the Genus <italic>Ototyphlonemertes</italic> Diesing (Nemertina, Monostilifera).</article-title><source>Mikrofauna Meeresboden</source><volume>61</volume>: <fpage>167</fpage>–<lpage>181</lpage>.</mixed-citation></ref><ref id="B58"><mixed-citation xmlns:xlink="http://www.w3.org/1999/xlink" xlink:type="simple"><person-group><name name-style="western"><surname>Thollesson</surname><given-names>M</given-names></name><name name-style="western"><surname>Norenburg</surname><given-names>JL</given-names></name></person-group> (<year>2003</year>) <article-title>Ribbon worm relationships: a phylogeny of the phylum Nemertea.</article-title><source>The Royal Society</source><volume>270</volume>: <fpage>407</fpage>–<lpage>415</lpage>. doi: <ext-link ext-link-type="doi" xlink:href="10.1098/rspb.2002.2254" xlink:type="simple">10.1098/rspb.2002.2254</ext-link></mixed-citation></ref><ref id="B4"><mixed-citation xmlns:xlink="http://www.w3.org/1999/xlink" xlink:type="simple"><person-group><name name-style="western"><surname>Caplins</surname><given-names>SA</given-names></name><name name-style="western"><surname>Norenburg</surname><given-names>JL</given-names></name><name name-style="western"><surname>Turbeville</surname><given-names>JM</given-names></name></person-group> (<year>2012</year>) <article-title>Molecular and morphological variation in the barnacle predator <italic>Nemertopsis bivitatta</italic> (Nemertea, Hoplonemertea).</article-title><source>Integrative and Comparative Biology</source><volume>52</volume>: <elocation-id>e24</elocation-id>.</mixed-citation></ref><ref id="B31"><mixed-citation xmlns:xlink="http://www.w3.org/1999/xlink" xlink:type="simple"><person-group><name name-style="western"><surname>Junoy</surname><given-names>J</given-names></name><name name-style="western"><surname>Herrera-Bachiller</surname><given-names>A</given-names></name></person-group> (<year>2010</year>) <article-title>Los Nemertinos del Parque Nacional Marítimo-Terrestre de las Islas Atlánticas de Galicia.</article-title><source>Proyectos de investigación en parques nacionales: 2006–2009</source>, <fpage>311</fpage>–<lpage>325</lpage>.</mixed-citation></ref><ref id="B25"><mixed-citation xmlns:xlink="http://www.w3.org/1999/xlink" xlink:type="simple"><person-group><name name-style="western"><surname>Gibson</surname><given-names>R</given-names></name></person-group> (<year>2014b</year>) <article-title><italic>Nemertopsis bivittata</italic> (Delle Chiaje, 1841).</article-title> In: <person-group><name name-style="western"><surname>Norenburg</surname><given-names>J</given-names></name><name name-style="western"><surname>Gibson</surname><given-names>R</given-names></name></person-group> (<role>Eds</role>) <source>World Nemertea database</source>. <source>World Register of Marine Species</source>. <ext-link ext-link-type="uri" xlink:href="http://www.marinespecies.org/aphia.php?p=taxdetails&amp;id=122715" xlink:type="simple">http://www.marinespecies.org/aphia.php?p=taxdetails&amp;id=122715</ext-link> [<date-in-citation content-type="access-date">accessed on 2014-05-17</date-in-citation>]</mixed-citation></ref><ref id="B42"><mixed-citation xmlns:xlink="http://www.w3.org/1999/xlink" xlink:type="simple"><person-group><name name-style="western"><surname>Norenburg</surname><given-names>J</given-names></name></person-group> (<year>2013</year>) <article-title><italic>Nemertopsis bullocki</italic> Coe 1940.</article-title><source>World Register of Marine Species</source>. <ext-link ext-link-type="uri" xlink:href="http://www.marinespecies.org/aphia.php?p=taxdetails&amp;id=730401" xlink:type="simple">http://www.marinespecies.org/aphia.php?p=taxdetails&amp;id=730401</ext-link> [<date-in-citation content-type="access-date">accessed on 2013-06-03</date-in-citation>]</mixed-citation></ref><ref id="B55"><mixed-citation xmlns:xlink="http://www.w3.org/1999/xlink" xlink:type="simple"><person-group><name name-style="western"><surname>Sun</surname><given-names>S</given-names></name><name name-style="western"><surname>Dong</surname><given-names>S</given-names></name></person-group> (<year>1998</year>) <article-title>Redescription and taxonomic reconsideration of <italic>Nemertopsis gracilis</italic> var. <italic>bullocki</italic> Coe, 1940.</article-title><source>Chinese Journal of Oceanology and Limnology</source><volume>16</volume>(<issue>3</issue>): <fpage>271</fpage>–<lpage>279</lpage>. doi: <ext-link ext-link-type="doi" xlink:href="10.1007/BF02848734" xlink:type="simple">10.1007/BF02848734</ext-link></mixed-citation></ref></ref-list></tp:taxon-treatment>
