# Supplementary material for: A shore-based preliminary survey of marine ribbon worms (Nemertea) from the Caribbean coast of Colombia
Source: Zookeys. 2014 Sep 10;(439):83–108. doi: 10.3897/zookeys.439.5965 (PMC4195936; doi:10.3897/zookeys.439.5965)
Supplement: XML Treatment for Ototyphlonemertes erneba [file zookeys.439.5965-treatment10.xml]

<!DOCTYPE tp:taxon-treatment
  PUBLIC "-//TaxonX//DTD Taxonomic Treatment Publishing DTD v0 20100105//EN" "tax-treatment-NSO.dtd">
<tp:taxon-treatment xmlns:tp="http://www.plazi.org/taxpub"><tp:treatment-meta><kwd-group><label>Taxon classification</label><kwd><named-content content-type="kingdom">Animalia</named-content></kwd><kwd><named-content content-type="subclass">Heteronemertea</named-content></kwd><kwd><named-content content-type="order">Monostilifera</named-content></kwd></kwd-group><mixed-citation publication-type="journal"><person-group><name><surname>Gonzalez-Cueto</surname><given-names>Jaime</given-names></name><name><surname>Quiroga</surname><given-names>Sigmer</given-names></name><name><surname>Norenburg</surname><given-names>Jon</given-names></name></person-group><article-title>A shore-based preliminary survey of marine ribbon worms (Nemertea) from the Caribbean coast of Colombia</article-title><source>Zookeys</source><day>10</day><month>9</month><year>2014</year><volume>2014</volume><issue>439</issue><fpage>83</fpage><lpage>108</lpage><pub-id pub-id-type="doi">10.3897/zookeys.439.5965</pub-id></mixed-citation></tp:treatment-meta><tp:nomenclature><tp:taxon-name>
                            <tp:taxon-name-part taxon-name-part-type="genus">Ototyphlonemertes</tp:taxon-name-part>
                            <tp:taxon-name-part taxon-name-part-type="species">erneba</tp:taxon-name-part>
                        </tp:taxon-name><tp:taxon-authority>(Corrêa, 1950)</tp:taxon-authority><xref ref-type="fig" rid="F4">Fig. 4D</xref></tp:nomenclature><tp:treatment-sec sec-type="Description"><title>Description.</title><p>Up to about 12 mm long; &lt; 1 mm wide; according to (<xref ref-type="bibr" rid="B14">Corrêa 1954</xref>), small meiofaunal worm dorsoventrally flattened, tapered at posterior end. Cream color. Cerebral organs and furrows present, precerebral. Eyes absent. Long sensory cirri along anterior and lateral margins of head. Pair statocysts; statolith an aggregation of 3 spherical granules. Rhynchocoel approximately half of body length; proboscis long, stout, with long papillae; anterior papillae (closest to proboscis insertion) each with rod-shaped inclusion; posterior proboscis opaque in transmitted light (white with incident light); stylet slender, &gt; 2× length of pyriform basis; 2 pouches with 6 accessory stylets each.</p></tp:treatment-sec><tp:treatment-sec sec-type="Distribution"><title>Distribution.</title><p>Brazil (<xref ref-type="bibr" rid="B13">Corrêa 1950</xref>); Guajira, Colombia (<xref ref-type="bibr" rid="B36">Kirsteuer 1977</xref>).</p></tp:treatment-sec><tp:treatment-sec><!--Section generated to contain objects referenced in tp:taxon-treatment.--><fig id="F4" position="float" orientation="portrait"><label>Figure 4.</label><caption><p><bold>A–C</bold> <italic><tp:taxon-name>Nemertopsis bivittata</tp:taxon-name></italic>: <bold>B</bold> dorsal detail of the head and proboscis, <bold>C</bold> detail of the stylets <bold>D</bold> <italic><tp:taxon-name>Ototyphlonemertes erneba</tp:taxon-name></italic> (modified from <xref ref-type="bibr" rid="B13">Corrêa 1950</xref> and <xref ref-type="bibr" rid="B36">Kirsteuer 1977</xref>) <bold>E–G</bold> <italic><tp:taxon-name>Ototyphlonemertes lactea</tp:taxon-name></italic>: <bold>E</bold> entire worm <bold>F</bold> detail of the statocysts <bold>G</bold> detail of the stylets <bold>H–J</bold> <italic><tp:taxon-name>Zygonemertes fragariae</tp:taxon-name></italic>: <bold>H</bold> entire worm <bold>I</bold> detail of the head <bold>J</bold> detail of the stylets <bold>K–M</bold> <italic><tp:taxon-name>Zygonemertes virescens</tp:taxon-name></italic>: <bold>K</bold> entire worm <bold>L</bold> detail of the head <bold>M</bold> detail of the stylets. <italic>ac</italic> accessory stylet, <italic>b</italic> base of the stylet, <italic>br</italic> brain, <italic>c</italic> sensorial cirrus, <italic>e</italic> eyes, <italic>p</italic> proboscis, <italic>pa</italic> proboscis papilla, <italic>s</italic> sylet, <italic>st</italic> statocysts.</p></caption><graphic xmlns:xlink="http://www.w3.org/1999/xlink" xlink:href="zookeys-439-083-g004.jpg" position="float" orientation="portrait" xlink:type="simple"/></fig></tp:treatment-sec><ref-list><ref id="B13"><mixed-citation xmlns:xlink="http://www.w3.org/1999/xlink" xlink:type="simple"><person-group><name name-style="western"><surname>Corrêa</surname><given-names>DD</given-names></name></person-group> (<year>1950</year>) <article-title>Sôbre <italic>Ototyphlonemertes</italic> do Brasil.</article-title><source>Boletim Faculdade de Filosofia, Ciências e Letras da Universidade São Paulo, Brasil</source> (<series>Zool.</series>) <volume>15</volume>: <fpage>203</fpage>–<lpage>234</lpage>.</mixed-citation></ref><ref id="B36"><mixed-citation xmlns:xlink="http://www.w3.org/1999/xlink" xlink:type="simple"><person-group><name name-style="western"><surname>Kirsteuer</surname><given-names>E</given-names></name></person-group> (<year>1977</year>) <article-title>Remarks on Taxonomy and Geographic Distribution of the Genus <italic>Ototyphlonemertes</italic> Diesing (Nemertina, Monostilifera).</article-title><source>Mikrofauna Meeresboden</source><volume>61</volume>: <fpage>167</fpage>–<lpage>181</lpage>.</mixed-citation></ref><ref id="B14"><mixed-citation xmlns:xlink="http://www.w3.org/1999/xlink" xlink:type="simple"><person-group><name name-style="western"><surname>Corrêa</surname><given-names>DD</given-names></name></person-group> (<year>1954</year>) <source>Nemertinos do litoral Brasileiro. Tese apresentada ao Concurso de Docência-Livre na Cadeira de Zoologia de Faculdade de Filosofia, Ciências e Letras da Universidade São Paulo</source>, <publisher-loc>Brasil</publisher-loc>.</mixed-citation></ref></ref-list></tp:taxon-treatment>
