# Supplementary material for: A shore-based preliminary survey of marine ribbon worms (Nemertea) from the Caribbean coast of Colombia
Source: Zookeys. 2014 Sep 10;(439):83–108. doi: 10.3897/zookeys.439.5965 (PMC4195936; doi:10.3897/zookeys.439.5965)
Supplement: XML Treatment for Ototyphlonemertes lactea [file zookeys.439.5965-treatment11.xml]

<!DOCTYPE tp:taxon-treatment
  PUBLIC "-//TaxonX//DTD Taxonomic Treatment Publishing DTD v0 20100105//EN" "tax-treatment-NSO.dtd">
<tp:taxon-treatment xmlns:tp="http://www.plazi.org/taxpub"><tp:treatment-meta><kwd-group><label>Taxon classification</label><kwd><named-content content-type="kingdom">Animalia</named-content></kwd><kwd><named-content content-type="subclass">Heteronemertea</named-content></kwd><kwd><named-content content-type="order">Monostilifera</named-content></kwd></kwd-group><mixed-citation publication-type="journal"><person-group><name><surname>Gonzalez-Cueto</surname><given-names>Jaime</given-names></name><name><surname>Quiroga</surname><given-names>Sigmer</given-names></name><name><surname>Norenburg</surname><given-names>Jon</given-names></name></person-group><article-title>A shore-based preliminary survey of marine ribbon worms (Nemertea) from the Caribbean coast of Colombia</article-title><source>Zookeys</source><day>10</day><month>9</month><year>2014</year><volume>2014</volume><issue>439</issue><fpage>83</fpage><lpage>108</lpage><pub-id pub-id-type="doi">10.3897/zookeys.439.5965</pub-id></mixed-citation></tp:treatment-meta><tp:nomenclature><tp:taxon-name>
                            <tp:taxon-name-part taxon-name-part-type="genus">Ototyphlonemertes</tp:taxon-name-part>
                            <tp:taxon-name-part taxon-name-part-type="species">lactea</tp:taxon-name-part>
                        </tp:taxon-name><tp:taxon-authority>(Corrêa, 1954)</tp:taxon-authority><xref ref-type="fig" rid="F4">Fig. 4E–G</xref></tp:nomenclature><tp:treatment-sec sec-type="Description"><title>Description.</title><p>Two specimens up to about 3.5 mm long; &lt; 0.3 mm wide; truncated at both ends. Milky white color. Cerebral organs and associated furrows absent. Without ocelli. Two ovoid statocysts present, statolith formed by more than 10 spherical granules. Rhynchocoel short, about one-third of body length; proboscis very short; posterior proboscis vesicular (translucent) with transmitted light; armature at middle of proboscis; stylet slender, helically sculpted (length: 15 µm); basis thin, cylindrical (14 × 2 µm); 2 pouches with 3 accessory stylets each.</p></tp:treatment-sec><tp:treatment-sec sec-type="Distribution"><title>Distribution.</title><p>Brazil (<xref ref-type="bibr" rid="B13">Corrêa 1950</xref>); Guajira, Colombia (<xref ref-type="bibr" rid="B36">Kirsteuer 1977</xref>); Santa Marta, Colombia.</p></tp:treatment-sec><tp:treatment-sec><!--Section generated to contain objects referenced in tp:taxon-treatment.--><fig id="F4" position="float" orientation="portrait"><label>Figure 4.</label><caption><p><bold>A–C</bold> <italic><tp:taxon-name>Nemertopsis bivittata</tp:taxon-name></italic>: <bold>B</bold> dorsal detail of the head and proboscis, <bold>C</bold> detail of the stylets <bold>D</bold> <italic><tp:taxon-name>Ototyphlonemertes erneba</tp:taxon-name></italic> (modified from <xref ref-type="bibr" rid="B13">Corrêa 1950</xref> and <xref ref-type="bibr" rid="B36">Kirsteuer 1977</xref>) <bold>E–G</bold> <italic><tp:taxon-name>Ototyphlonemertes lactea</tp:taxon-name></italic>: <bold>E</bold> entire worm <bold>F</bold> detail of the statocysts <bold>G</bold> detail of the stylets <bold>H–J</bold> <italic><tp:taxon-name>Zygonemertes fragariae</tp:taxon-name></italic>: <bold>H</bold> entire worm <bold>I</bold> detail of the head <bold>J</bold> detail of the stylets <bold>K–M</bold> <italic><tp:taxon-name>Zygonemertes virescens</tp:taxon-name></italic>: <bold>K</bold> entire worm <bold>L</bold> detail of the head <bold>M</bold> detail of the stylets. <italic>ac</italic> accessory stylet, <italic>b</italic> base of the stylet, <italic>br</italic> brain, <italic>c</italic> sensorial cirrus, <italic>e</italic> eyes, <italic>p</italic> proboscis, <italic>pa</italic> proboscis papilla, <italic>s</italic> sylet, <italic>st</italic> statocysts.</p></caption><graphic xmlns:xlink="http://www.w3.org/1999/xlink" xlink:href="zookeys-439-083-g004.jpg" position="float" orientation="portrait" xlink:type="simple"/></fig></tp:treatment-sec><ref-list><ref id="B13"><mixed-citation xmlns:xlink="http://www.w3.org/1999/xlink" xlink:type="simple"><person-group><name name-style="western"><surname>Corrêa</surname><given-names>DD</given-names></name></person-group> (<year>1950</year>) <article-title>Sôbre <italic>Ototyphlonemertes</italic> do Brasil.</article-title><source>Boletim Faculdade de Filosofia, Ciências e Letras da Universidade São Paulo, Brasil</source> (<series>Zool.</series>) <volume>15</volume>: <fpage>203</fpage>–<lpage>234</lpage>.</mixed-citation></ref><ref id="B36"><mixed-citation xmlns:xlink="http://www.w3.org/1999/xlink" xlink:type="simple"><person-group><name name-style="western"><surname>Kirsteuer</surname><given-names>E</given-names></name></person-group> (<year>1977</year>) <article-title>Remarks on Taxonomy and Geographic Distribution of the Genus <italic>Ototyphlonemertes</italic> Diesing (Nemertina, Monostilifera).</article-title><source>Mikrofauna Meeresboden</source><volume>61</volume>: <fpage>167</fpage>–<lpage>181</lpage>.</mixed-citation></ref></ref-list></tp:taxon-treatment>
