# Supplementary material for: A shore-based preliminary survey of marine ribbon worms (Nemertea) from the Caribbean coast of Colombia
Source: Zookeys. 2014 Sep 10;(439):83–108. doi: 10.3897/zookeys.439.5965 (PMC4195936; doi:10.3897/zookeys.439.5965)
Supplement: XML Treatment for Zygonemertes fragariae [file zookeys.439.5965-treatment12.xml]

<!DOCTYPE tp:taxon-treatment
  PUBLIC "-//TaxonX//DTD Taxonomic Treatment Publishing DTD v0 20100105//EN" "tax-treatment-NSO.dtd">
<tp:taxon-treatment xmlns:tp="http://www.plazi.org/taxpub"><tp:treatment-meta><kwd-group><label>Taxon classification</label><kwd><named-content content-type="kingdom">Animalia</named-content></kwd><kwd><named-content content-type="subclass">Heteronemertea</named-content></kwd><kwd><named-content content-type="order">Monostilifera</named-content></kwd></kwd-group><mixed-citation publication-type="journal"><person-group><name><surname>Gonzalez-Cueto</surname><given-names>Jaime</given-names></name><name><surname>Quiroga</surname><given-names>Sigmer</given-names></name><name><surname>Norenburg</surname><given-names>Jon</given-names></name></person-group><article-title>A shore-based preliminary survey of marine ribbon worms (Nemertea) from the Caribbean coast of Colombia</article-title><source>Zookeys</source><day>10</day><month>9</month><year>2014</year><volume>2014</volume><issue>439</issue><fpage>83</fpage><lpage>108</lpage><pub-id pub-id-type="doi">10.3897/zookeys.439.5965</pub-id></mixed-citation></tp:treatment-meta><tp:nomenclature><tp:taxon-name>
                            <tp:taxon-name-part taxon-name-part-type="genus">Zygonemertes</tp:taxon-name-part>
                            <tp:taxon-name-part taxon-name-part-type="species">fragariae</tp:taxon-name-part>
                        </tp:taxon-name><tp:taxon-authority>Corrêa, 1955</tp:taxon-authority><xref ref-type="fig" rid="F4">Fig. 4H–J</xref></tp:nomenclature><tp:treatment-sec sec-type="Description"><title>Description.</title><p>One specimen up to about 12 mm long, 1 mm wide; dorsoventrally flattened, bluntly rounded at both ends. Body vivid pinkish strawberry-red. Cerebral organ furrows shallow, precerebral. Pair irregular rows of 8-13 ocelli each on each side <!--PageBreak-->of head; row of about 10 ocelli between brain and each lateral margin of body and reaching post-cerebrally into foregut region. Rhynchopore subterminal; rhynchocoel to about middle of body length; proboscis long and thick with thin papillae; central stylet thin (length: 45 µm); basis smooth, cylindrical (54 × 14 µm); 2 pouches with 2 or 3 accessory stylets each. Epidermis with minute crescent-shaped intracellular spicules.</p></tp:treatment-sec><tp:treatment-sec sec-type="Distribution"><title>Distribution.</title><p>São Sebastião (Brazil) (<xref ref-type="bibr" rid="B14">Corrêa 1954</xref>); Santa Marta, Colombia.</p></tp:treatment-sec><tp:treatment-sec><!--Section generated to contain objects referenced in tp:taxon-treatment.--><fig id="F4" position="float" orientation="portrait"><label>Figure 4.</label><caption><p><bold>A–C</bold> <italic><tp:taxon-name>Nemertopsis bivittata</tp:taxon-name></italic>: <bold>B</bold> dorsal detail of the head and proboscis, <bold>C</bold> detail of the stylets <bold>D</bold> <italic><tp:taxon-name>Ototyphlonemertes erneba</tp:taxon-name></italic> (modified from <xref ref-type="bibr" rid="B13">Corrêa 1950</xref> and <xref ref-type="bibr" rid="B36">Kirsteuer 1977</xref>) <bold>E–G</bold> <italic><tp:taxon-name>Ototyphlonemertes lactea</tp:taxon-name></italic>: <bold>E</bold> entire worm <bold>F</bold> detail of the statocysts <bold>G</bold> detail of the stylets <bold>H–J</bold> <italic><tp:taxon-name>Zygonemertes fragariae</tp:taxon-name></italic>: <bold>H</bold> entire worm <bold>I</bold> detail of the head <bold>J</bold> detail of the stylets <bold>K–M</bold> <italic><tp:taxon-name>Zygonemertes virescens</tp:taxon-name></italic>: <bold>K</bold> entire worm <bold>L</bold> detail of the head <bold>M</bold> detail of the stylets. <italic>ac</italic> accessory stylet, <italic>b</italic> base of the stylet, <italic>br</italic> brain, <italic>c</italic> sensorial cirrus, <italic>e</italic> eyes, <italic>p</italic> proboscis, <italic>pa</italic> proboscis papilla, <italic>s</italic> sylet, <italic>st</italic> statocysts.</p></caption><graphic xmlns:xlink="http://www.w3.org/1999/xlink" xlink:href="zookeys-439-083-g004.jpg" position="float" orientation="portrait" xlink:type="simple"/></fig></tp:treatment-sec><ref-list><ref id="B13"><mixed-citation xmlns:xlink="http://www.w3.org/1999/xlink" xlink:type="simple"><person-group><name name-style="western"><surname>Corrêa</surname><given-names>DD</given-names></name></person-group> (<year>1950</year>) <article-title>Sôbre <italic>Ototyphlonemertes</italic> do Brasil.</article-title><source>Boletim Faculdade de Filosofia, Ciências e Letras da Universidade São Paulo, Brasil</source> (<series>Zool.</series>) <volume>15</volume>: <fpage>203</fpage>–<lpage>234</lpage>.</mixed-citation></ref><ref id="B36"><mixed-citation xmlns:xlink="http://www.w3.org/1999/xlink" xlink:type="simple"><person-group><name name-style="western"><surname>Kirsteuer</surname><given-names>E</given-names></name></person-group> (<year>1977</year>) <article-title>Remarks on Taxonomy and Geographic Distribution of the Genus <italic>Ototyphlonemertes</italic> Diesing (Nemertina, Monostilifera).</article-title><source>Mikrofauna Meeresboden</source><volume>61</volume>: <fpage>167</fpage>–<lpage>181</lpage>.</mixed-citation></ref><ref id="B14"><mixed-citation xmlns:xlink="http://www.w3.org/1999/xlink" xlink:type="simple"><person-group><name name-style="western"><surname>Corrêa</surname><given-names>DD</given-names></name></person-group> (<year>1954</year>) <source>Nemertinos do litoral Brasileiro. Tese apresentada ao Concurso de Docência-Livre na Cadeira de Zoologia de Faculdade de Filosofia, Ciências e Letras da Universidade São Paulo</source>, <publisher-loc>Brasil</publisher-loc>.</mixed-citation></ref></ref-list></tp:taxon-treatment>
