# Supplementary material for: A shore-based preliminary survey of marine ribbon worms (Nemertea) from the Caribbean coast of Colombia
Source: Zookeys. 2014 Sep 10;(439):83–108. doi: 10.3897/zookeys.439.5965 (PMC4195936; doi:10.3897/zookeys.439.5965)
Supplement: XML Treatment for Zygonemertes virescens [file zookeys.439.5965-treatment13.xml]

<!DOCTYPE tp:taxon-treatment
  PUBLIC "-//TaxonX//DTD Taxonomic Treatment Publishing DTD v0 20100105//EN" "tax-treatment-NSO.dtd">
<tp:taxon-treatment xmlns:tp="http://www.plazi.org/taxpub"><tp:treatment-meta><kwd-group><label>Taxon classification</label><kwd><named-content content-type="kingdom">Animalia</named-content></kwd><kwd><named-content content-type="subclass">Heteronemertea</named-content></kwd><kwd><named-content content-type="order">Monostilifera</named-content></kwd></kwd-group><mixed-citation publication-type="journal"><person-group><name><surname>Gonzalez-Cueto</surname><given-names>Jaime</given-names></name><name><surname>Quiroga</surname><given-names>Sigmer</given-names></name><name><surname>Norenburg</surname><given-names>Jon</given-names></name></person-group><article-title>A shore-based preliminary survey of marine ribbon worms (Nemertea) from the Caribbean coast of Colombia</article-title><source>Zookeys</source><day>10</day><month>9</month><year>2014</year><volume>2014</volume><issue>439</issue><fpage>83</fpage><lpage>108</lpage><pub-id pub-id-type="doi">10.3897/zookeys.439.5965</pub-id></mixed-citation></tp:treatment-meta><tp:nomenclature><tp:taxon-name>
                            <tp:taxon-name-part taxon-name-part-type="genus">Zygonemertes</tp:taxon-name-part>
                            <tp:taxon-name-part taxon-name-part-type="species">virescens</tp:taxon-name-part>
                        </tp:taxon-name><tp:taxon-authority>(Verrill, 1879)</tp:taxon-authority><xref ref-type="fig" rid="F4">Fig. 4K–M</xref></tp:nomenclature><tp:treatment-sec sec-type="Description"><title>Description.</title><p>Six specimens up to about 30 mm long, &lt; 2 mm wide; dorsoventrally flattened, bluntly rounded at both ends. Variable color, from white to yellow or greenish. Cerebral organ furrows shallow, precerebral. Numerous pre-cerebral small ocelli arranged in two pair irregular rows of about 15–20 ocelli each; row of post-cerebral ocelli each side between brain and lateral margin of body, extending far posterior to brain along lateral nerve cord. Rhynchopore subterminal; rhynchocoel wide and almost full body length; proboscis long with small papillae; stylet slender (length: 60 µm) supported on massive and medially constricted basis (112 × 28 µm); two pouches, each bearing 3 accessory stylets. Epidermis with minute crescent-sphaped intracellular spicules.</p></tp:treatment-sec><tp:treatment-sec sec-type="Distribution"><title>Distribution.</title><p>Gulf of Mexico and New England (<xref ref-type="bibr" rid="B41">Norenburg 2009</xref>); California and Oregon (<xref ref-type="bibr" rid="B17">Corrêa 1964</xref>); Southern Florida and Virgin Islands (<xref ref-type="bibr" rid="B15">Corrêa 1961</xref>); Gulf of Maine (<xref ref-type="bibr" rid="B26">Gibson 2014c</xref>); North Atlantic (Azores) (<xref ref-type="bibr" rid="B53">Strand 2002</xref>); Santa Marta, Colombia.</p></tp:treatment-sec><tp:treatment-sec><!--Section generated to contain objects referenced in tp:taxon-treatment.--><fig id="F4" position="float" orientation="portrait"><label>Figure 4.</label><caption><p><bold>A–C</bold> <italic><tp:taxon-name>Nemertopsis bivittata</tp:taxon-name></italic>: <bold>B</bold> dorsal detail of the head and proboscis, <bold>C</bold> detail of the stylets <bold>D</bold> <italic><tp:taxon-name>Ototyphlonemertes erneba</tp:taxon-name></italic> (modified from <xref ref-type="bibr" rid="B13">Corrêa 1950</xref> and <xref ref-type="bibr" rid="B36">Kirsteuer 1977</xref>) <bold>E–G</bold> <italic><tp:taxon-name>Ototyphlonemertes lactea</tp:taxon-name></italic>: <bold>E</bold> entire worm <bold>F</bold> detail of the statocysts <bold>G</bold> detail of the stylets <bold>H–J</bold> <italic><tp:taxon-name>Zygonemertes fragariae</tp:taxon-name></italic>: <bold>H</bold> entire worm <bold>I</bold> detail of the head <bold>J</bold> detail of the stylets <bold>K–M</bold> <italic><tp:taxon-name>Zygonemertes virescens</tp:taxon-name></italic>: <bold>K</bold> entire worm <bold>L</bold> detail of the head <bold>M</bold> detail of the stylets. <italic>ac</italic> accessory stylet, <italic>b</italic> base of the stylet, <italic>br</italic> brain, <italic>c</italic> sensorial cirrus, <italic>e</italic> eyes, <italic>p</italic> proboscis, <italic>pa</italic> proboscis papilla, <italic>s</italic> sylet, <italic>st</italic> statocysts.</p></caption><graphic xmlns:xlink="http://www.w3.org/1999/xlink" xlink:href="zookeys-439-083-g004.jpg" position="float" orientation="portrait" xlink:type="simple"/></fig></tp:treatment-sec><ref-list><ref id="B13"><mixed-citation xmlns:xlink="http://www.w3.org/1999/xlink" xlink:type="simple"><person-group><name name-style="western"><surname>Corrêa</surname><given-names>DD</given-names></name></person-group> (<year>1950</year>) <article-title>Sôbre <italic>Ototyphlonemertes</italic> do Brasil.</article-title><source>Boletim Faculdade de Filosofia, Ciências e Letras da Universidade São Paulo, Brasil</source> (<series>Zool.</series>) <volume>15</volume>: <fpage>203</fpage>–<lpage>234</lpage>.</mixed-citation></ref><ref id="B36"><mixed-citation xmlns:xlink="http://www.w3.org/1999/xlink" xlink:type="simple"><person-group><name name-style="western"><surname>Kirsteuer</surname><given-names>E</given-names></name></person-group> (<year>1977</year>) <article-title>Remarks on Taxonomy and Geographic Distribution of the Genus <italic>Ototyphlonemertes</italic> Diesing (Nemertina, Monostilifera).</article-title><source>Mikrofauna Meeresboden</source><volume>61</volume>: <fpage>167</fpage>–<lpage>181</lpage>.</mixed-citation></ref><ref id="B41"><mixed-citation xmlns:xlink="http://www.w3.org/1999/xlink" xlink:type="simple"><person-group><name name-style="western"><surname>Norenburg</surname><given-names>JL</given-names></name></person-group> (<year>2009</year>) <article-title>Nemertean of the Gulf of Mexico.</article-title> In: <person-group><name name-style="western"><surname>Tunnell</surname><given-names>JW</given-names></name><name name-style="western"><surname>Felder</surname><given-names>DL</given-names></name><name name-style="western"><surname>Earle</surname><given-names>SA</given-names></name></person-group> (<role>Eds</role>) <source>Gulf of Mexico origin, water and biota</source>. <publisher-name>Texas A and M University Press</publisher-name>. <volume>Vol. 1. Biodiversity</volume>, <fpage>553</fpage>–<lpage>560</lpage>.</mixed-citation></ref><ref id="B17"><mixed-citation xmlns:xlink="http://www.w3.org/1999/xlink" xlink:type="simple"><person-group><name name-style="western"><surname>Corrêa</surname><given-names>DD</given-names></name></person-group> (<year>1964</year>) <article-title>Nemerteans from California and Oregon.</article-title><source>Proceedings of the California Academy of Sciences (Fourth Series)</source><volume>31</volume>(<issue>19</issue>): <fpage>515</fpage>–<lpage>558</lpage>.</mixed-citation></ref><ref id="B15"><mixed-citation xmlns:xlink="http://www.w3.org/1999/xlink" xlink:type="simple"><person-group><name name-style="western"><surname>Corrêa</surname><given-names>DD</given-names></name></person-group> (<year>1961</year>) <article-title>Nemerteans from Florida and Virgin Islands.</article-title><source>Bulletin of Marine Science of the Gulf and Caribbean</source><volume>11</volume>: <fpage>1</fpage>–<lpage>44</lpage>.</mixed-citation></ref><ref id="B26"><mixed-citation xmlns:xlink="http://www.w3.org/1999/xlink" xlink:type="simple"><person-group><name name-style="western"><surname>Gibson</surname><given-names>R</given-names></name></person-group> (<year>2014c</year>) <article-title><italic>Zygonemertes virescens</italic> (Verrill, 1879).</article-title> In: <person-group><name name-style="western"><surname>Norenburg</surname><given-names>J</given-names></name><name name-style="western"><surname>Gibson</surname><given-names>R</given-names></name></person-group> (<role>Eds</role>) <source>World Nemertea database</source>. <source>World Register of Marine Species</source>. <ext-link ext-link-type="uri" xlink:href="http://www.marinespecies.org/aphia.php?p=taxdetails&amp;id=156323" xlink:type="simple">http://www.marinespecies.org/aphia.php?p=taxdetails&amp;id=156323</ext-link> [<date-in-citation content-type="access-date">accessed on 2014-05-17</date-in-citation>]</mixed-citation></ref><ref id="B53"><mixed-citation xmlns:xlink="http://www.w3.org/1999/xlink" xlink:type="simple"><person-group><name name-style="western"><surname>Strand</surname><given-names>M</given-names></name></person-group> (<year>2002</year>) <article-title>Inventory of the ribbon worms (Phylum Nemertea) of Faial and Pico Islands, Azores. Arquipélago.</article-title><source>Life and Marine Sciences</source><volume>19A</volume>: <fpage>101</fpage>–<lpage>102</lpage>.</mixed-citation></ref></ref-list></tp:taxon-treatment>
