# Supplementary material for: A shore-based preliminary survey of marine ribbon worms (Nemertea) from the Caribbean coast of Colombia
Source: Zookeys. 2014 Sep 10;(439):83–108. doi: 10.3897/zookeys.439.5965 (PMC4195936; doi:10.3897/zookeys.439.5965)
Supplement: XML Treatment for Punnettia cf. natans [file zookeys.439.5965-treatment14.xml]

<!DOCTYPE tp:taxon-treatment
  PUBLIC "-//TaxonX//DTD Taxonomic Treatment Publishing DTD v0 20100105//EN" "tax-treatment-NSO.dtd">
<tp:taxon-treatment xmlns:tp="http://www.plazi.org/taxpub"><tp:treatment-meta><kwd-group><label>Taxon classification</label><kwd><named-content content-type="kingdom">Animalia</named-content></kwd><kwd><named-content content-type="subclass">Hoplonemertea</named-content></kwd><kwd><named-content content-type="order">Polystilifera</named-content></kwd></kwd-group><mixed-citation publication-type="journal"><person-group><name><surname>Gonzalez-Cueto</surname><given-names>Jaime</given-names></name><name><surname>Quiroga</surname><given-names>Sigmer</given-names></name><name><surname>Norenburg</surname><given-names>Jon</given-names></name></person-group><article-title>A shore-based preliminary survey of marine ribbon worms (Nemertea) from the Caribbean coast of Colombia</article-title><source>Zookeys</source><day>10</day><month>9</month><year>2014</year><volume>2014</volume><issue>439</issue><fpage>83</fpage><lpage>108</lpage><pub-id pub-id-type="doi">10.3897/zookeys.439.5965</pub-id></mixed-citation></tp:treatment-meta><tp:nomenclature><tp:taxon-name>
                            <tp:taxon-name-part taxon-name-part-type="genus">Punnettia</tp:taxon-name-part>
                            <tp:taxon-name-part taxon-name-part-type="uncertainty-rank">cf.</tp:taxon-name-part>
                            <tp:taxon-name-part taxon-name-part-type="species">natans</tp:taxon-name-part>
                        </tp:taxon-name><tp:taxon-authority>(Kirsteuer, 1973)</tp:taxon-authority><xref ref-type="fig" rid="F5">Fig. 5L–M</xref></tp:nomenclature><tp:treatment-sec sec-type="Description"><title>Description.</title><p>One specimen about 17 mm long, &lt; 1 mm wide; dorsoventrally flattened, tapered at both ends. Gray to brown color, darker on head and along mid-dorsal line of body; ventral surface milky gray. Head narrow with respect to body. Cerebral organ furrows wide, postcerebral, subdivided by about 5 longitudinal epithelial ridges (secondary furrows) orthoganol to furrow axis. Numerous large ocelli, precerebral, arranged in four irregular longitudinal rows, outer rows possibly divided into anterior and posterior clusters. Armature normally several stylets supported on a single basis, but not documented by us. Individuals capable of swimming by undulatory movements, leaving mucus behind it.</p></tp:treatment-sec><tp:treatment-sec sec-type="Distribution"><title>Distribution.</title><p>Bahía Mochima (Venezuela) (<xref ref-type="bibr" rid="B34">Kirsteuer 1973</xref>); Santa Marta, Colombia.</p></tp:treatment-sec><tp:treatment-sec sec-type="Comment"><title>Comment.</title><p>Two named polystiliferan species are known from the region. <!--PageBreak--><italic><tp:taxon-name>Polyschista curacaoensis</tp:taxon-name></italic> Stiasny-Wijnhoff, 1925 is known only from three pieces – two heads and a tail – already preserved and strongly contracted when first examined by Stiasny-Wijnhoff; therefore, of dubious value for anatomical study. The heads are described as having a “a well defined brown longitudinal marking on their back” while “the margins are a milky, transparent white and two to three times as broad as the thick [brown] middle part”. The tail is described as being transparent and white. This does not fit well the present species. <italic><tp:taxon-name>Curranemertes natans</tp:taxon-name></italic> Kirsteuer, 1973 is known only from Venezuela and described as “orange to brownish” dorsally, with the thicker median region of the head being a “darker brownish shade”. Though <xref ref-type="bibr" rid="B34">Kirsteuer (1973)</xref> concludes that the two species differ in internal anatomy, he cites only character states that he presumes “probably” differ in <italic><tp:taxon-name>Polyschista</tp:taxon-name></italic>. We are not sanguine that our specimen is either species, though it resembles specimens previously collected by JLN off Belize and Bocas del Toro, Panama and identified as <italic><tp:taxon-name>Curranemertes</tp:taxon-name></italic> cf. <italic>natans</italic>.</p><p><xref ref-type="bibr" rid="B28">Härlin (1998)</xref>, with support from a morphological phylogenetic analysis re-assigned <italic><tp:taxon-name>Curranemertes natans</tp:taxon-name></italic> to the phylo-clade <italic><tp:taxon-name>Punnettia</tp:taxon-name></italic>. Härlin and Härlin (2000) found <italic><tp:taxon-name>Punnettia</tp:taxon-name></italic> to be paraphyletic but without placing the type species, <italic><tp:taxon-name>Punnettia hubrechti</tp:taxon-name></italic>. They concluded by discarding <italic><tp:taxon-name>Punnettia</tp:taxon-name></italic>, in a Phylocode act, with the argument that it is “a messy name” and assigning its species to two phylo-clades but without placing <italic><tp:taxon-name>Punnettia hubrechti</tp:taxon-name></italic>. Thus, with respect to a Linnean classification, we cannot know which <italic><tp:taxon-name>Punnettia</tp:taxon-name></italic> species would remain so, because they form a clade with <italic><tp:taxon-name>Punnettia hubrechti</tp:taxon-name></italic>. Hence, it seems more appropriate at this time to retain <italic><tp:taxon-name>Curranemertes natans</tp:taxon-name></italic>, pending resolution of <italic><tp:taxon-name>Punnettia</tp:taxon-name></italic> phylogeny.</p></tp:treatment-sec><tp:treatment-sec><!--Section generated to contain objects referenced in tp:taxon-treatment.--><fig id="F5" position="float" orientation="portrait"><label>Figure 5.</label><caption><p><bold>A–C</bold> 4-eyed monostiliferan sp. 1: <bold>B</bold> dorsal detail of the head <bold>C</bold> drawing of the stylet <bold>D–E</bold> 4-eyed monostiliferan sp. 2: <bold>E</bold> dorsal detail of the head and proboscis <bold>F–H</bold> 4-eyed monostiliferan sp. 3: <bold>G</bold> dorsal detail of the head <bold>H</bold> detail of the stylets <bold>I–K</bold> <tp:taxon-name>Cratenemertidae</tp:taxon-name> sp.: <bold>J</bold> dorsal detail of the head and proboscis <bold>K</bold> detail of the stylets <bold>L–M</bold> <italic><tp:taxon-name>Punnettia</tp:taxon-name></italic> cf. <italic>natans</italic>: <bold>M</bold> dorsal detail of the head. <italic>ac</italic> accessory stylet, <italic>b</italic> base of the stylet, <italic>br</italic> brain, <italic>e</italic> eyes, <italic>ec</italic> epithelial crests, <italic>p</italic> proboscis, <italic>s</italic> sylet.</p></caption><graphic xmlns:xlink="http://www.w3.org/1999/xlink" xlink:href="zookeys-439-083-g005.jpg" position="float" orientation="portrait" xlink:type="simple"/></fig></tp:treatment-sec><ref-list><ref id="B34"><mixed-citation xmlns:xlink="http://www.w3.org/1999/xlink" xlink:type="simple"><person-group><name name-style="western"><surname>Kirsteuer</surname><given-names>E</given-names></name></person-group> (<year>1973</year>) <article-title>A new Polystiliferous Hoplonemertean, <italic>Curranemertes natans</italic> gen. et sp. n., from the Caribbean Sea (Nemertina, Polystilifera Reptantia).</article-title><source>Zoologica Scripta</source><volume>2</volume>(<issue>4</issue>): <fpage>125</fpage>–<lpage>140</lpage>. doi: <ext-link ext-link-type="doi" xlink:href="10.1111/j.1463-6409.1974.tb00744.x" xlink:type="simple">10.1111/j.1463-6409.1974.tb00744.x</ext-link></mixed-citation></ref><ref id="B28"><mixed-citation xmlns:xlink="http://www.w3.org/1999/xlink" xlink:type="simple"><person-group><name name-style="western"><surname>Härlin</surname><given-names>M</given-names></name></person-group> (<year>1998</year>) <article-title>Tree-thinking and nemertean systematics, with a systematization of the Eureptantia.</article-title><source>Hydrobiologia</source><volume>365</volume>: <fpage>33</fpage>–<lpage>46</lpage>. doi: <ext-link ext-link-type="doi" xlink:href="10.1023/A:1003174326275" xlink:type="simple">10.1023/A:1003174326275</ext-link></mixed-citation></ref></ref-list></tp:taxon-treatment>
